# Supplementary material for: Conformational switching of the pseudokinase domain promotes human MLKL tetramerization and cell death by necroptosis
Source: Nat Commun. 2018 Jun 21;9:2422. doi: 10.1038/s41467-018-04714-7 (PMC6013482; doi:10.1038/s41467-018-04714-7)
Supplement: Supplementary file 3 — Supplementary Data 1 [file 41467_2018_4714_MOESM3_ESM.xls]

## Sheet: DMTMM crosslinks
			Recombinant protein residue number - protein used in cross-linking experiments		Corresponding residue number for endogenous hMLKL (Q8NB16)							Monomer model calculation
Peptide Sequence (Protein1) - Peptide Sequence (Protein2) - Linkage position in peptide (a, Protein1) - Linkage position in peptide (b, Protein2)	Protein1	Protein2	Linkage site Protein1 (residue number)	Linkage site Protein2 (residue number)	Linkage site Protein1 (residue number)	Linkage site Protein2 (residue number)	Cross-link identification score	Cross-linker	Identification FDR cutoff	Instrument	sample identifier	Model Ca-Ca separation	Distance violation
SVPSEKLTTAMNR-LSDVWKELSLLLQVEQR-a6-b7	MLKL_E351k	MLKL_E351k	61	115	57	111	206	DMTMM	0.01	QE	1	10.1
GAMGSENLK-VLGLIKPLEMLQDQGKR-a1-b9	MLKL_E351k	MLKL_E351k	1	47	-3	43	204	DMTMM	0.01	QE	2
DNEKIEASLR-FLTASQDKILFKDVNR-a6-b8	MLKL_E351k	MLKL_E351k	163	99	159	95	202	DMTMM	0.01	QE	1	28.8
GAMGSENLK-KLSDVWKELSLLLQVEQR-a1-b8	MLKL_E351k	MLKL_E351k	1	115	-3	111	201	DMTMM	0.01	QE	1
KLVAVKR-QQEPLGEDCPSELREIIDECR-a6-b3	MLKL_E351k	MLKL_E351k	431	435	427	431	198	DMTMM	0.01	QE	2	10.3
GAMGSENLK-STAYLSPQELEDVFYQYDVK-a1-b12	MLKL_E351k	MLKL_E351k	1	388	-3	384	197	DMTMM	0.01	QE	1
GAMGSENLK-VLGLIKPLEMLQDQGKR-a1-b9	MLKL_E351k	MLKL_E351k	1	47	-3	43	197	DMTMM	0.01	QE	1
DNEKIEASLR-FLTASQDKILFKDVNR-a6-b8	MLKL_E351k	MLKL_E351k	163	99	159	95	196	DMTMM	0.01	QE	2	28.8
ELLDR-EKDLTLGKR-a4-b2	MLKL_E351k	MLKL_E351k	300	303	296	299	195	DMTMM	0.01	QE	1	7.2
KLVAVKR-QQEPLGEDCPSELR-a6-b3	MLKL_E351k	MLKL_E351k	431	435	427	431	194	DMTMM	0.01	QE	1	10.3
GAMGSENLK-LSDVWKELSLLLQVEQR-a1-b7	MLKL_E351k	MLKL_E351k	1	115	-3	111	193	DMTMM	0.01	QE	2
SVPSEKLTTAMNR-LSDVWKELSLLLQVEQR-a5-b6	MLKL_E351k	MLKL_E351k	60	114	56	110	191	DMTMM	0.01	QE	1	17.2
KLSTFSK-QQEPLGEDCPSELREIIDECR-a1-b15	MLKL_E351k	MLKL_E351k	469	447	465	443	189	DMTMM	0.01	QE	1	11.6
ELLDR-EKDLTLGKR-a4-b2	MLKL_E351k	MLKL_E351k	300	303	296	299	189	DMTMM	0.01	QE	2	7.2
GAMGSENLK-VLGLIKPLEMLQDQGK-a1-b9	MLKL_E351k	MLKL_E351k	1	47	-3	43	188	DMTMM	0.01	QE	1
ELSLLLQVEQR-SVPSEKLTTAMNR-a1-b6	MLKL_E351k	MLKL_E351k	115	61	111	57	188	DMTMM	0.01	QE	2	10.1
KLSTFSK-RQQEPLGEDCPSELR-a1-b13	MLKL_E351k	MLKL_E351k	469	444	465	440	186	DMTMM	0.01	QE	1	9.2
LEINMK-EIKETLR-a6-b1	MLKL_E351k	MLKL_E351k	174	175	170	171	183	DMTMM	0.01	QE	2	3.9
SVPSEKLTTAMNR-LSDVWKELSLLLQVEQR-a5-b6	MLKL_E351k	MLKL_E351k	60	114	56	110	182	DMTMM	0.01	QE	2	17.2
KLSTFSK-QQEPLGEDCPSELREIIDECR-a1-b12	MLKL_E351k	MLKL_E351k	469	444	465	440	181	DMTMM	0.01	QE	1	9.2
KLSTFSK-EIIDECR-a1-b1	MLKL_E351k	MLKL_E351k	469	447	465	443	178	DMTMM	0.01	QE	1	11.6
LSTFSK-AALEEANGEIEKFSNR-a6-b9	MLKL_E351k	MLKL_E351k	475	79	471	75	178	DMTMM	0.01	QE	1	26.5
EKTDR-APVAIKVFK-a1-b6	MLKL_E351k	MLKL_E351k	370	234	366	230	177	DMTMM	0.01	QE	2	21.1
EKTDR-ELLDREKDLTLGK-a2-b6	MLKL_E351k	MLKL_E351k	371	302	367	298	175	DMTMM	0.01	QE	1	25.2
EIKETLR-RLEINMK-a1-b7	MLKL_E351k	MLKL_E351k	175	174	171	170	175	DMTMM	0.01	QE	2	3.9
DNEKIEASLR-RLEINMKEIKETLR-a3-b7	MLKL_E351k	MLKL_E351k	160	174	156	170	172	DMTMM	0.01	QE	2	13.3
SVPSEK-GAMGSENLKHIITLGQVIHKR-a5-b9	MLKL_E351k	MLKL_E351k	60	9	56	5	169	DMTMM	0.01	QE	1	18.1
FLTASQDK-FLTASQDKILFK-a7-b8	MLKL_E351k	MLKL_E351k	98	99	94	95	169	DMTMM	0.01	QE	2	3.9
KLSTFSK-QQEPLGEDCPSELREIIDECR-a1-b15	MLKL_E351k	MLKL_E351k	469	447	465	443	169	DMTMM	0.01	QE	2	11.6
KLSTFSK-QQEPLGEDCPSELREIIDECR-a1-b19	MLKL_E351k	MLKL_E351k	469	451	465	447	169	DMTMM	0.01	QE	2	13.6
GAMGSENLK-KLSDVWKELSLLLQVEQR-a1-b16	MLKL_E351k	MLKL_E351k	1	123	-3	119	168	DMTMM	0.01	QE	1
LHHSEAPELHGK-TMKKFESPNILR-a5-b4	MLKL_E351k	MLKL_E351k	328	260	324	256	167	DMTMM	0.01	QE	1	8.9
EKTDR-APVAIKVFKK-a1-b6	MLKL_E351k	MLKL_E351k	370	234	366	230	166	DMTMM	0.01	QE	2	21.1
ENEVSTLYK-VFKKLQAGSIAIVR-a3-b3	MLKL_E351k	MLKL_E351k	217	237	213	233	165	DMTMM	0.01	QE	1	8.9
EKTDR-ELLDREKDLTLGKR-a2-b1	MLKL_E351k	MLKL_E351k	371	297	367	293	165	DMTMM	0.01	QE	2	17.1
GAMGSENLK-LSDVWKELSLLLQVEQR-a1-b15	MLKL_E351k	MLKL_E351k	1	123	-3	119	165	DMTMM	0.01	QE	2
DNEKIEASLR-FLTASQDKILFKDVNRK-a4-b7	MLKL_E351k	MLKL_E351k	161	98	157	94	163	DMTMM	0.01	QE	1	28.4
EKTDRVK-ELLDREKDLTLGKR-a2-b8	MLKL_E351k	MLKL_E351k	371	304	367	300	163	DMTMM	0.01	QE	1	29.5
KFESPNILR-CMQEIPQEQIK-a1-b4	MLKL_E351k	MLKL_E351k	260	191	256	187	161	DMTMM	0.01	QE	2	24.3
KLVAVKR-QQEPLGEDCPSELR-a6-b3	MLKL_E351k	MLKL_E351k	431	435	427	431	161	DMTMM	0.01	QE	2	10.3
EKTDR-ENEVSTLYK-a2-b3	MLKL_E351k	MLKL_E351k	371	217	367	213	160	DMTMM	0.01	QE	1	10
KLSTFSK-RQQEPLGEDCPSELREIIDECR-a1-b13	MLKL_E351k	MLKL_E351k	469	444	465	440	160	DMTMM	0.01	QE	1	9.2
GAMGSENLK-VLGLIKPLEMLQDQGK-a1-b9	MLKL_E351k	MLKL_E351k	1	47	-3	43	160	DMTMM	0.01	QE	2
GAMGSENLK-LSDVWKELSLLLQVEQR-a1-b15	MLKL_E351k	MLKL_E351k	1	123	-3	119	159	DMTMM	0.01	QE	1
GAMGSENLK-LSDVWKELSLLLQVEQR-a1-b7	MLKL_E351k	MLKL_E351k	1	115	-3	111	159	DMTMM	0.01	QE	1
EKTDR-APVAIKVFKK-a1-b9	MLKL_E351k	MLKL_E351k	370	237	366	233	159	DMTMM	0.01	QE	2	18.3
EKTDRVK-ELLDREKDLTLGKR-a2-b1	MLKL_E351k	MLKL_E351k	371	297	367	293	159	DMTMM	0.01	QE	2	17.1
KLVAVKR-STAYLSPQELEDVFYQYDVK-a6-b11	MLKL_E351k	MLKL_E351k	431	387	427	383	158	DMTMM	0.01	QE	1	12.3
LSTFSK-FKAALEEANGEIEKFSNR-a6-b11	MLKL_E351k	MLKL_E351k	475	79	471	75	158	DMTMM	0.01	QE	1	26.5
RLEINMK-DNEKIEASLR-a3-b4	MLKL_E351k	MLKL_E351k	170	161	166	157	158	DMTMM	0.01	QE	2	8.3
SVPSEKLTTAMNRFK-AALEEANGEIEKFSNR-a15-b4	MLKL_E351k	MLKL_E351k	70	74	66	70	157	DMTMM	0.01	QE	1	6.2
LHHSEAPELHGK-TMKKFESPNILR-a8-b3	MLKL_E351k	MLKL_E351k	331	259	327	255	157	DMTMM	0.01	QE	2	12.9
DNEKIEASLR-FLTASQDKILFK-a6-b8	MLKL_E351k	MLKL_E351k	163	99	159	95	156	DMTMM	0.01	QE	1	28.8
EIIDECR-AHDPSVRPSVDEILKKLSTFSK-a1-b16	MLKL_E351k	MLKL_E351k	447	469	443	465	155	DMTMM	0.01	QE	1	11.6
GAMGSENLK-VLGLIKPLEMLQDQGKR-a6-b6	MLKL_E351k	MLKL_E351k	6	44	2	40	154	DMTMM	0.01	QE	1	17.9
DNEKIEASLR-FLTASQDKILFK-a6-b8	MLKL_E351k	MLKL_E351k	163	99	159	95	154	DMTMM	0.01	QE	2	28.8
KLSTFSK-EIIDECR-a1-b1	MLKL_E351k	MLKL_E351k	469	447	465	443	153	DMTMM	0.01	QE	2	11.6
CEEMK-HIITLGQVIHKR-a3-b11	MLKL_E351k	MLKL_E351k	24	20	20	16	152	DMTMM	0.01	QE	1	8.2
EIIDECR-AALEEANGEIEKFSNR-a4-b12	MLKL_E351k	MLKL_E351k	450	82	446	78	151	DMTMM	0.01	QE	1	34.7	*
GAMGSENLK-VLGLIKPLEMLQDQGKR-a6-b16	MLKL_E351k	MLKL_E351k	6	54	2	50	151	DMTMM	0.01	QE	1	11
LVAVKR-QQEPLGEDCPSELREIIDECR-a5-b3	MLKL_E351k	MLKL_E351k	431	435	427	431	151	DMTMM	0.01	QE	1	10.3
GAMGSENLK-AALEEANGEIEKFSNR-a1-b9	MLKL_E351k	MLKL_E351k	1	79	-3	75	151	DMTMM	0.01	QE	2
LVAVKR-QQEPLGEDCPSELR-a5-b3	MLKL_E351k	MLKL_E351k	431	435	427	431	151	DMTMM	0.01	QE	2	10.3
SVPSEKLTTAMNR-LSDVWKELSLLLQVEQR-a6-b7	MLKL_E351k	MLKL_E351k	61	115	57	111	151	DMTMM	0.01	QE	2	10.1
AHDPSVRPSVDEILKKLSTFSK-QQEPLGEDCPSELREIIDECR-a15-b7	MLKL_E351k	MLKL_E351k	468	439	464	435	150	DMTMM	0.01	QE	1	22.8
FLTASQDK-FLTASQDKILFK-a7-b8	MLKL_E351k	MLKL_E351k	98	99	94	95	150	DMTMM	0.01	QE	1	3.9
SVPSEK-GAMGSENLKHIITLGQVIHKR-a5-b1	MLKL_E351k	MLKL_E351k	60	1	56	-3	150	DMTMM	0.01	QE	2
EKTDR-APVAIKVFKK-a1-b6	MLKL_E351k	MLKL_E351k	370	234	366	230	149	DMTMM	0.01	QE	1	21.1
KFESPNILR-LHHSEAPELHGK-a1-b8	MLKL_E351k	MLKL_E351k	260	331	256	327	149	DMTMM	0.01	QE	1	10.4
LVAVKR-QQEPLGEDCPSELR-a5-b3	MLKL_E351k	MLKL_E351k	431	435	427	431	149	DMTMM	0.01	QE	1	10.3
APVAIKVFKK-ENEVSTLYKGEYHR-a6-b11	MLKL_E351k	MLKL_E351k	234	225	230	221	149	DMTMM	0.01	QE	2	13.3
EKTDR-ENEVSTLYKGEYHR-a2-b3	MLKL_E351k	MLKL_E351k	371	217	367	213	148	DMTMM	0.01	QE	1	10
KLSTFSK-EIIDECRAHDPSVRPSVDEILK-a1-b18	MLKL_E351k	MLKL_E351k	469	464	465	460	148	DMTMM	0.01	QE	1	8.9
FLTASQDK-GAMGSENLK-a7-b1	MLKL_E351k	MLKL_E351k	98	1	94	-3	148	DMTMM	0.01	QE	2
LEINMK-EIKETLR-a6-b4	MLKL_E351k	MLKL_E351k	174	178	170	174	147	DMTMM	0.01	QE	1	6.2
GAMGSENLK-AALEEANGEIEKFSNR-a1-b4	MLKL_E351k	MLKL_E351k	1	74	-3	70	147	DMTMM	0.01	QE	2
KLSTFSK-QQEPLGEDCPSELREIIDECR-a1-b8	MLKL_E351k	MLKL_E351k	469	440	465	436	147	DMTMM	0.01	QE	2	18.8
EKTDR-KLQAGSIAIVR-a1-b1	MLKL_E351k	MLKL_E351k	370	238	366	234	146	DMTMM	0.01	QE	2	21.3
GAMGSENLK-STAYLSPQELEDVFYQYDVK-a1-b12	MLKL_E351k	MLKL_E351k	1	388	-3	384	146	DMTMM	0.01	QE	2
IEASLR-FLTASQDKILFK-a2-b8	MLKL_E351k	MLKL_E351k	163	99	159	95	145	DMTMM	0.01	QE	1	28.8
KLSTFSK-AHDPSVRPSVDEILK-a1-b11	MLKL_E351k	MLKL_E351k	469	464	465	460	145	DMTMM	0.01	QE	1	8.9
GAMGSENLK-AALEEANGEIEKFSNR-a1-b5	MLKL_E351k	MLKL_E351k	1	75	-3	71	145	DMTMM	0.01	QE	2
KLSTFSK-AHDPSVRPSVDEILK-a1-b11	MLKL_E351k	MLKL_E351k	469	464	465	460	145	DMTMM	0.01	QE	2	8.9
SVPSEK-LTTAMNRFKAALEEANGEIEKFSNR-a5-b9	MLKL_E351k	MLKL_E351k	60	70	56	66	144	DMTMM	0.01	QE	1	14.9
EKTDR-GEYHRAPVAIKVFK-a1-b11	MLKL_E351k	MLKL_E351k	370	234	366	230	143	DMTMM	0.01	QE	1	21.1
KFESPNILR-AHDPSVRPSVDEILK-a1-b12	MLKL_E351k	MLKL_E351k	260	465	256	461	143	DMTMM	0.01	QE	1	22.9
FLTASQDKILFK-MPVSPISQGASWAQEDQQDADEDRR-a8-b23	MLKL_E351k	MLKL_E351k	99	148	95	144	143	DMTMM	0.01	QE	2	10.6
GAMGSENLK-AHDPSVRPSVDEILK-a1-b11	MLKL_E351k	MLKL_E351k	1	464	-3	460	143	DMTMM	0.01	QE	2
GAMGSENLK-VLGLIKPLEMLQDQGKR-a6-b6	MLKL_E351k	MLKL_E351k	6	44	2	40	143	DMTMM	0.01	QE	2	17.9
KFESPNILR-LHHSEAPELHGK-a1-b8	MLKL_E351k	MLKL_E351k	260	331	256	327	143	DMTMM	0.01	QE	2	10.4
KLSTFSK-QQEPLGEDCPSELREIIDECR-a1-b12	MLKL_E351k	MLKL_E351k	469	444	465	440	143	DMTMM	0.01	QE	2	9.2
EKTDR-ELLDREKDLTLGKR-a2-b1	MLKL_E351k	MLKL_E351k	371	297	367	293	142	DMTMM	0.01	QE	1	17.1
FLTASQDK-GAMGSENLK-a7-b1	MLKL_E351k	MLKL_E351k	98	1	94	-3	142	DMTMM	0.01	QE	1
SVPSEKLTTAMNR-FKAALEEANGEIEKFSNR-a6-b7	MLKL_E351k	MLKL_E351k	61	75	57	71	142	DMTMM	0.01	QE	1	21
IEASLR-FLTASQDKILFK-a2-b8	MLKL_E351k	MLKL_E351k	163	99	159	95	142	DMTMM	0.01	QE	2	28.8
LVAVKR-QQEPLGEDCPSELREIIDECR-a5-b3	MLKL_E351k	MLKL_E351k	431	435	427	431	142	DMTMM	0.01	QE	2	10.3
EKTDR-ELLDREKDLTLGK-a2-b1	MLKL_E351k	MLKL_E351k	371	297	367	293	141	DMTMM	0.01	QE	1	17.1
KLVAVK-RQQEPLGEDCPSELREIIDECR-a1-b4	MLKL_E351k	MLKL_E351k	426	435	422	431	141	DMTMM	0.01	QE	1	13.8
LVAVKR-QQEPLGEDCPSELREIIDECR-a5-b7	MLKL_E351k	MLKL_E351k	431	439	427	435	141	DMTMM	0.01	QE	1	22
GAMGSENLK-SVPSEKLTTAMNR-a1-b5	MLKL_E351k	MLKL_E351k	1	60	-3	56	140	DMTMM	0.01	QE	2
EKTDR-ELLDREKDLTLGKR-a1-b7	MLKL_E351k	MLKL_E351k	370	303	366	299	139	DMTMM	0.01	QE	1	29
GAMGSENLK-VLGLIKPLEMLQDQGKR-a1-b13	MLKL_E351k	MLKL_E351k	1	51	-3	47	139	DMTMM	0.01	QE	1
KLVAVK-RQQEPLGEDCPSELR-a1-b4	MLKL_E351k	MLKL_E351k	426	435	422	431	139	DMTMM	0.01	QE	1	13.8
DNEKIEASLR-RLEINMKEIK-a4-b3	MLKL_E351k	MLKL_E351k	161	170	157	166	139	DMTMM	0.01	QE	2	8.3
EKTDR-ELLDREKDLTLGK-a2-b6	MLKL_E351k	MLKL_E351k	371	302	367	298	139	DMTMM	0.01	QE	2	25.2
GAMGSENLK-FLTASQDK-a1-b7	MLKL_E351k	MLKL_E351k	1	98	-3	94	139	DMTMM	0.01	QE	2
KLVAVK-RQQEPLGEDCPSELR-a1-b4	MLKL_E351k	MLKL_E351k	426	435	422	431	139	DMTMM	0.01	QE	2	13.8
SVPSEK-GAMGSENLK-a5-b1	MLKL_E351k	MLKL_E351k	60	1	56	-3	139	DMTMM	0.01	QE	2
EIKTMKK-ELSLLLQVEQR-a7-b1	MLKL_E351k	MLKL_E351k	260	115	256	111	138	DMTMM	0.01	QE	1	18.3
ENEVSTLYK-VFKKLQAGSIAIVR-a1-b3	MLKL_E351k	MLKL_E351k	215	237	211	233	138	DMTMM	0.01	QE	1	10.3
FLTASQDK-FLTASQDKILFKDVNR-a7-b8	MLKL_E351k	MLKL_E351k	98	99	94	95	138	DMTMM	0.01	QE	2	3.9
EIIDECR-AHDPSVRPSVDEILKK-a1-b15	MLKL_E351k	MLKL_E351k	447	468	443	464	137	DMTMM	0.01	QE	1	14.8
KLVAVK-STAYLSPQELEDVFYQYDVK-a1-b9	MLKL_E351k	MLKL_E351k	426	385	422	381	137	DMTMM	0.01	QE	1	13.1
EKTDR-ELLDREKDLTLGKR-a1-b7	MLKL_E351k	MLKL_E351k	370	303	366	299	137	DMTMM	0.01	QE	2	29
KLVAVK-RQQEPLGEDCPSELREIIDECR-a1-b4	MLKL_E351k	MLKL_E351k	426	435	422	431	137	DMTMM	0.01	QE	2	13.8
LSTFSK-AALEEANGEIEKFSNR-a6-b11	MLKL_E351k	MLKL_E351k	475	81	471	77	137	DMTMM	0.01	QE	2	26.9
EIIDECR-AHDPSVRPSVDEILKKLSTFSK-a4-b16	MLKL_E351k	MLKL_E351k	450	469	446	465	136	DMTMM	0.01	QE	1	15.2
ETLRQYLPPK-RLEINMKEIK-a1-b7	MLKL_E351k	MLKL_E351k	178	174	174	170	136	DMTMM	0.01	QE	1	6.2
LHHSEAPELHGK-EIKTMKKFESPNILR-a5-b6	MLKL_E351k	MLKL_E351k	328	259	324	255	136	DMTMM	0.01	QE	1	12.7
LVAVKR-AHDPSVRPSVDEILK-a5-b12	MLKL_E351k	MLKL_E351k	431	465	427	461	136	DMTMM	0.01	QE	1	25.1
RLEINMK-DNEKIEASLR-a3-b4	MLKL_E351k	MLKL_E351k	170	161	166	157	136	DMTMM	0.01	QE	1	8.3
SVPSEK-LTTAMNRFKAALEEANGEIEK-a5-b9	MLKL_E351k	MLKL_E351k	60	70	56	66	136	DMTMM	0.01	QE	1	14.9
SVPSEKLTTAMNR-FKAALEEANGEIEKFSNR-a5-b2	MLKL_E351k	MLKL_E351k	60	70	56	66	136	DMTMM	0.01	QE	1	14.9
EKTDR-VKSTAYLSPQELEDVFYQYDVK-a1-b2	MLKL_E351k	MLKL_E351k	370	376	366	372	136	DMTMM	0.01	QE	2	9
KLSTFSK-EIIDECRAHDPSVRPSVDEILK-a1-b18	MLKL_E351k	MLKL_E351k	469	464	465	460	135	DMTMM	0.01	QE	2	8.9
RDNEKIEASLR-LEINMKEIKETLR-a2-b6	MLKL_E351k	MLKL_E351k	158	174	154	170	135	DMTMM	0.01	QE	2	13.9
SVPSEK-LTTAMNRFKAALEEANGEIEK-a5-b9	MLKL_E351k	MLKL_E351k	60	70	56	66	135	DMTMM	0.01	QE	2	14.9
EKTDR-APVAIKVFKK-a1-b9	MLKL_E351k	MLKL_E351k	370	237	366	233	134	DMTMM	0.01	QE	1	18.3
ELLDR-EKDLTLGK-a4-b2	MLKL_E351k	MLKL_E351k	300	303	296	299	134	DMTMM	0.01	QE	1	7.2
ETLRQYLPPK-RLEINMKEIK-a1-b7	MLKL_E351k	MLKL_E351k	178	174	174	170	134	DMTMM	0.01	QE	2	6.2
AALEEANGEIEK-KLSDVWKELSLLLQVEQR-a5-b7	MLKL_E351k	MLKL_E351k	75	114	71	110	133	DMTMM	0.01	QE	1	17.7
DNEKIEASLR-RLEINMKEIKETLR-a6-b7	MLKL_E351k	MLKL_E351k	163	174	159	170	133	DMTMM	0.01	QE	1	22.6
EKTDR-ENEVSTLYKGEYHRAPVAIK-a2-b3	MLKL_E351k	MLKL_E351k	371	217	367	213	133	DMTMM	0.01	QE	1	10
FESPNILR-AHDPSVRPSVDEILKK-a2-b15	MLKL_E351k	MLKL_E351k	262	468	258	464	133	DMTMM	0.01	QE	1	21
LAGFKLR-KFESPNILR-a5-b3	MLKL_E351k	MLKL_E351k	355	262	351	258	133	DMTMM	0.01	QE	1	17.2
LVAVKR-STAYLSPQELEDVFYQYDVK-a5-b11	MLKL_E351k	MLKL_E351k	431	387	427	383	133	DMTMM	0.01	QE	1	12.3
CEEMK-HIITLGQVIHKR-a3-b11	MLKL_E351k	MLKL_E351k	24	20	20	16	133	DMTMM	0.01	QE	2	8.2
FLTASQDK-ILFKDVNR-a7-b4	MLKL_E351k	MLKL_E351k	98	103	94	99	133	DMTMM	0.01	QE	2	7.6
KTQTSMSLGTTR-FKAALEEANGEIEK-a1-b11	MLKL_E351k	MLKL_E351k	358	79	354	75	133	DMTMM	0.01	QE	2	37	*
SVPSEK-GAMGSENLKHIITLGQVIHK-a5-b9	MLKL_E351k	MLKL_E351k	60	9	56	5	133	DMTMM	0.01	QE	2	18.1
DLTLGK-DNEKIEASLR-a1-b4	MLKL_E351k	MLKL_E351k	304	161	300	157	132	DMTMM	0.01	QE	1	16.7
EIIDECR-LVAVKRQQEPLGEDCPSELR-a4-b5	MLKL_E351k	MLKL_E351k	450	431	446	427	132	DMTMM	0.01	QE	1	12.1
EKTDRVK-ELLDREKDLTLGK-a2-b6	MLKL_E351k	MLKL_E351k	371	302	367	298	132	DMTMM	0.01	QE	1	25.2
EKTDRVK-ENEVSTLYKGEYHR-a2-b3	MLKL_E351k	MLKL_E351k	371	217	367	213	132	DMTMM	0.01	QE	1	10
LSTFSK-QQEPLGEDCPSELREIIDECR-a6-b12	MLKL_E351k	MLKL_E351k	475	444	471	440	132	DMTMM	0.01	QE	1	14.3
EIKTMK-RDNEKIEASLR-a3-b4	MLKL_E351k	MLKL_E351k	256	160	252	156	132	DMTMM	0.01	QE	2	41.7	*
ENEVSTLYKGEYHR-EIKKEQLSGSPWILLR-a1-b4	MLKL_E351k	MLKL_E351k	215	202	211	198	132	DMTMM	0.01	QE	2	19.7
SVPSEKLTTAMNRFK-AALEEANGEIEKFSNR-a6-b4	MLKL_E351k	MLKL_E351k	61	74	57	70	131	DMTMM	0.01	QE	2	19.9
KQCRR-ELSLLLQVEQR-a1-b1	MLKL_E351k	MLKL_E351k	30	115	26	111	130	DMTMM	0.01	QE	1	26.5
SVPSEK-GAMGSENLK-a5-b1	MLKL_E351k	MLKL_E351k	60	1	56	-3	130	DMTMM	0.01	QE	1
EKTDR-ELLDREKDLTLGK-a2-b1	MLKL_E351k	MLKL_E351k	371	297	367	293	130	DMTMM	0.01	QE	2	17.1
KLVAVKR-AALEEANGEIEKFSNR-a6-b5	MLKL_E351k	MLKL_E351k	431	75	427	71	129	DMTMM	0.01	QE	1	45.9	*
FLTASQDK-ILFKDVNRK-a7-b4	MLKL_E351k	MLKL_E351k	98	103	94	99	129	DMTMM	0.01	QE	2	7.6
EIIDECR-FLTASQDKILFKDVNR-a4-b12	MLKL_E351k	MLKL_E351k	450	103	446	99	128	DMTMM	0.01	QE	1	35.3	*
DNEKIEASLR-FLTASQDKILFKDVNR-a1-b8	MLKL_E351k	MLKL_E351k	158	99	154	95	128	DMTMM	0.01	QE	2	24.7
EIIDECR-AHDPSVRPSVDEILKKLSTFSK-a4-b15	MLKL_E351k	MLKL_E351k	450	468	446	464	128	DMTMM	0.01	QE	2	17.7
EKTDR-ENEVSTLYKGEYHR-a2-b3	MLKL_E351k	MLKL_E351k	371	217	367	213	128	DMTMM	0.01	QE	2	10
GAMGSENLK-EIIDECR-a1-b4	MLKL_E351k	MLKL_E351k	1	450	-3	446	128	DMTMM	0.01	QE	2
LVAVKR-STAYLSPQELEDVFYQYDVK-a5-b11	MLKL_E351k	MLKL_E351k	431	387	427	383	128	DMTMM	0.01	QE	2	12.3
SVPSEK-GAMGSENLKHIITLGQVIHKR-a5-b9	MLKL_E351k	MLKL_E351k	60	9	56	5	128	DMTMM	0.01	QE	2	18.1
APVAIKVFK-ENEVSTLYKGEYHR-a6-b11	MLKL_E351k	MLKL_E351k	234	225	230	221	127	DMTMM	0.01	QE	1	13.3
DNEKIEASLRR-LEINMKEIKETLR-a6-b6	MLKL_E351k	MLKL_E351k	163	174	159	170	127	DMTMM	0.01	QE	1	22.6
ENEVSTLYKGEYHR-EIKKEQLSGSPWILLR-a1-b4	MLKL_E351k	MLKL_E351k	215	202	211	198	127	DMTMM	0.01	QE	1	19.7
KLVAVKR-QQEPLGEDCPSELREIIDECR-a1-b8	MLKL_E351k	MLKL_E351k	426	440	422	436	127	DMTMM	0.01	QE	1	29.1
SVPSEKLTTAMNRFK-AALEEANGEIEKFSNR-a6-b4	MLKL_E351k	MLKL_E351k	61	74	57	70	127	DMTMM	0.01	QE	1	19.9
AHDPSVRPSVDEILKKLSTFSK-QQEPLGEDCPSELREIIDECR-a15-b7	MLKL_E351k	MLKL_E351k	468	439	464	435	127	DMTMM	0.01	QE	2	22.8
GAMGSENLK-KLSDVWKELSLLLQVEQR-a1-b8	MLKL_E351k	MLKL_E351k	1	115	-3	111	127	DMTMM	0.01	QE	2
SVPSEK-LTTAMNRFKAALEEANGEIEKFSNR-a5-b9	MLKL_E351k	MLKL_E351k	60	70	56	66	127	DMTMM	0.01	QE	2	14.9
ELSLLLQVEQR-DVNRKLSDVWK-a1-b5	MLKL_E351k	MLKL_E351k	115	108	111	104	126	DMTMM	0.01	QE	1	10.9
FLTASQDKILFK-MPVSPISQGASWAQEDQQDADEDRR-a8-b19	MLKL_E351k	MLKL_E351k	99	144	95	140	126	DMTMM	0.01	QE	1	12.1
GAMGSENLK-EIIDECR-a1-b4	MLKL_E351k	MLKL_E351k	1	450	-3	446	126	DMTMM	0.01	QE	1
LAGFKLR-FESPNILR-a5-b2	MLKL_E351k	MLKL_E351k	355	262	351	258	126	DMTMM	0.01	QE	1	17.2
DNEKIEASLR-FLTASQDKILFKDVNRK-a6-b8	MLKL_E351k	MLKL_E351k	163	99	159	95	126	DMTMM	0.01	QE	2	28.8
EKTDR-ENEVSTLYK-a2-b3	MLKL_E351k	MLKL_E351k	371	217	367	213	126	DMTMM	0.01	QE	2	10
EKTDRVK-ENEVSTLYKGEYHRAPVAIK-a2-b3	MLKL_E351k	MLKL_E351k	371	217	367	213	126	DMTMM	0.01	QE	2	10
GAMGSENLK-VLGLIKPLEMLQDQGKR-a1-b13	MLKL_E351k	MLKL_E351k	1	51	-3	47	126	DMTMM	0.01	QE	2
LEINMKEIK-RDNEKIEASLR-a6-b2	MLKL_E351k	MLKL_E351k	174	158	170	154	126	DMTMM	0.01	QE	2	13.9
AALEEANGEIEK-SVPSEKLTTAMNRFK-a4-b6	MLKL_E351k	MLKL_E351k	74	61	70	57	125	DMTMM	0.01	QE	1	19.9
SVPSEKLTTAMNR-FKAALEEANGEIEK-a5-b2	MLKL_E351k	MLKL_E351k	60	70	56	66	125	DMTMM	0.01	QE	1	14.9
DNEKIEASLR-FLTASQDKILFKDVNRK-a4-b7	MLKL_E351k	MLKL_E351k	161	98	157	94	125	DMTMM	0.01	QE	2	28.4
FLTASQDKILFKDVNR-MPVSPISQGASWAQEDQQDADEDRR-a8-b23	MLKL_E351k	MLKL_E351k	99	148	95	144	125	DMTMM	0.01	QE	2	10.6
GEYHR-GAMGSENLKHIITLGQVIHKR-a2-b1	MLKL_E351k	MLKL_E351k	225	1	221	-3	125	DMTMM	0.01	QE	2
KLSTFSK-AALEEANGEIEKFSNR-a1-b11	MLKL_E351k	MLKL_E351k	469	81	465	77	125	DMTMM	0.01	QE	2	26.1
KLVAVKR-QQEPLGEDCPSELR-a6-b8	MLKL_E351k	MLKL_E351k	431	440	427	436	125	DMTMM	0.01	QE	2	24.6
LHHSEAPELHGK-TMKKFESPNILR-a8-b4	MLKL_E351k	MLKL_E351k	331	260	327	256	125	DMTMM	0.01	QE	2	10.4
ELLDR-EKDLTLGK-a4-b2	MLKL_E351k	MLKL_E351k	300	303	296	299	124	DMTMM	0.01	QE	2	7.2
KLSTFSK-AHDPSVRPSVDEILK-a1-b12	MLKL_E351k	MLKL_E351k	469	465	465	461	124	DMTMM	0.01	QE	2	6.3
RDNEK-GAMGSENLKHIITLGQVIHKR-a2-b1	MLKL_E351k	MLKL_E351k	158	1	154	-3	124	DMTMM	0.01	QE	2
EIKETLR-RLEINMK-a4-b7	MLKL_E351k	MLKL_E351k	178	174	174	170	123	DMTMM	0.01	QE	1	6.2
ELLDR-EKDLTLGKR-a1-b2	MLKL_E351k	MLKL_E351k	297	303	293	299	123	DMTMM	0.01	QE	1	11.4
KLSTFSK-RQQEPLGEDCPSELREIIDECR-a1-b8	MLKL_E351k	MLKL_E351k	469	439	465	435	123	DMTMM	0.01	QE	1	19.3
KQCRR-ELSLLLQVEQRMPVSPISQGASWAQEDQQDADEDRR-a1-b1	MLKL_E351k	MLKL_E351k	30	115	26	111	123	DMTMM	0.01	QE	1	26.5
LHHSEAPELHGK-TMKKFESPNILR-a8-b4	MLKL_E351k	MLKL_E351k	331	260	327	256	123	DMTMM	0.01	QE	1	10.4
EKTDRVK-STAYLSPQELEDVFYQYDVK-a2-b9	MLKL_E351k	MLKL_E351k	371	385	367	381	123	DMTMM	0.01	QE	2	20.2
KLSTFSK-RQQEPLGEDCPSELREIIDECR-a1-b13	MLKL_E351k	MLKL_E351k	469	444	465	440	123	DMTMM	0.01	QE	2	9.2
LEINMK-ELSLLLQVEQR-a6-b1	MLKL_E351k	MLKL_E351k	174	115	170	111	123	DMTMM	0.01	QE	2	55.7	*
KLSDVWK-FLTASQDKILFKDVNR-a4-b12	MLKL_E351k	MLKL_E351k	111	103	107	99	122	DMTMM	0.01	QE	1	12.4
LEINMK-FLTASQDKILFK-a2-b8	MLKL_E351k	MLKL_E351k	170	99	166	95	122	DMTMM	0.01	QE	1	28.8
EIKTMK-RDNEKIEASLR-a3-b4	MLKL_E351k	MLKL_E351k	256	160	252	156	121	DMTMM	0.01	QE	1	41.7	*
GAMGSENLK-SVPSEKLTTAMNR-a1-b5	MLKL_E351k	MLKL_E351k	1	60	-3	56	121	DMTMM	0.01	QE	1
KLVAVKR-QQEPLGEDCPSELREIIDECR-a1-b3	MLKL_E351k	MLKL_E351k	426	435	422	431	121	DMTMM	0.01	QE	1	13.8
LEINMK-ELSLLLQVEQR-a6-b1	MLKL_E351k	MLKL_E351k	174	115	170	111	121	DMTMM	0.01	QE	1	55.7	*
LSTFSK-EIIDECRAHDPSVRPSVDEILKK-a6-b18	MLKL_E351k	MLKL_E351k	475	464	471	460	121	DMTMM	0.01	QE	1	16.8
RLEINMK-FLTASQDKILFK-a3-b8	MLKL_E351k	MLKL_E351k	170	99	166	95	121	DMTMM	0.01	QE	1	28.8
SVPSEKLTTAMNR-FKAALEEANGEIEK-a6-b6	MLKL_E351k	MLKL_E351k	61	74	57	70	121	DMTMM	0.01	QE	1	19.9
KLVAVKR-QQEPLGEDCPSELREIIDECR-a1-b3	MLKL_E351k	MLKL_E351k	426	435	422	431	121	DMTMM	0.01	QE	2	13.8
SVPSEKLTTAMNR-FKAALEEANGEIEKFSNR-a5-b2	MLKL_E351k	MLKL_E351k	60	70	56	66	121	DMTMM	0.01	QE	2	14.9
FLTASQDK-ILFKDVNR-a7-b4	MLKL_E351k	MLKL_E351k	98	103	94	99	120	DMTMM	0.01	QE	1	7.6
KLSTFSK-AHDPSVRPSVDEILK-a1-b12	MLKL_E351k	MLKL_E351k	469	465	465	461	120	DMTMM	0.01	QE	1	6.3
EIKTMK-RDNEKIEASLR-a3-b2	MLKL_E351k	MLKL_E351k	256	158	252	154	120	DMTMM	0.01	QE	2	40.3	*
EKTDRVK-ENEVSTLYK-a2-b3	MLKL_E351k	MLKL_E351k	371	217	367	213	120	DMTMM	0.01	QE	2	10
LSTFSK-EIIDECRAHDPSVRPSVDEILKK-a6-b18	MLKL_E351k	MLKL_E351k	475	464	471	460	120	DMTMM	0.01	QE	2	16.8
AHDPSVRPSVDEILKK-QQEPLGEDCPSELREIIDECR-a15-b19	MLKL_E351k	MLKL_E351k	468	451	464	447	119	DMTMM	0.01	QE	1	15.6
APVAIKVFKK-ENEVSTLYKGEYHR-a6-b11	MLKL_E351k	MLKL_E351k	234	225	230	221	119	DMTMM	0.01	QE	1	13.3
CEEMK-GAMGSENLKHIITLGQVIHKR-a2-b20	MLKL_E351k	MLKL_E351k	23	20	19	16	119	DMTMM	0.01	QE	1	6.8
EIKTMKK-ELSLLLQVEQR-a6-b1	MLKL_E351k	MLKL_E351k	259	115	255	111	119	DMTMM	0.01	QE	1	19.6
GAMGSENLK-AALEEANGEIEKFSNR-a1-b4	MLKL_E351k	MLKL_E351k	1	74	-3	70	119	DMTMM	0.01	QE	1
KLSDVWK-ELLDREKDLTLGKR-a4-b7	MLKL_E351k	MLKL_E351k	111	303	107	299	119	DMTMM	0.01	QE	1	47.9	*
LHHSEAPELHGK-LHHSEAPELHGKIRSSNFLVTQGYQVK-a5-b12	MLKL_E351k	MLKL_E351k	328	335	324	331	119	DMTMM	0.01	QE	1	20.7
EIKTMK-MPVSPISQGASWAQEDQQDADEDRR-a3-b16	MLKL_E351k	MLKL_E351k	256	141	252	137	119	DMTMM	0.01	QE	2	20
EKTDRVK-ENEVSTLYKGEYHR-a2-b3	MLKL_E351k	MLKL_E351k	371	217	367	213	119	DMTMM	0.01	QE	2	10
GAMGSENLK-VLGLIKPLEMLQDQGKR-a6-b16	MLKL_E351k	MLKL_E351k	6	54	2	50	119	DMTMM	0.01	QE	2	11
LHHSEAPELHGK-TMKKFESPNILR-a5-b4	MLKL_E351k	MLKL_E351k	328	260	324	256	119	DMTMM	0.01	QE	2	8.9
LSTFSK-AHDPSVRPSVDEILKK-a7-b15	MLKL_E351k	MLKL_E351k	476	468	472	464	119	DMTMM	0.01	QE	2	52	*
AALEEANGEIEK-SVPSEKLTTAMNRFK-a5-b6	MLKL_E351k	MLKL_E351k	75	61	71	57	118	DMTMM	0.01	QE	1	21
DVNRK-LSDVWKELSLLLQVEQR-a1-b6	MLKL_E351k	MLKL_E351k	104	114	100	110	118	DMTMM	0.01	QE	1	15.4
EKTDR-ELLDREKDLTLGK-a2-b8	MLKL_E351k	MLKL_E351k	371	304	367	300	118	DMTMM	0.01	QE	1	29.5
EIIDECR-CEEMKYCKK-a5-b8	MLKL_E351k	MLKL_E351k	451	29	447	25	118	DMTMM	0.01	QE	2	40.5	*
ENEVSTLYK-VFKKLQAGSIAIVR-a3-b4	MLKL_E351k	MLKL_E351k	217	238	213	234	118	DMTMM	0.01	QE	2	12.4
KQCRR-ELSLLLQVEQR-a1-b1	MLKL_E351k	MLKL_E351k	30	115	26	111	118	DMTMM	0.01	QE	2	26.5
DVNRK-FLTASQDKILFK-a1-b8	MLKL_E351k	MLKL_E351k	104	99	100	95	117	DMTMM	0.01	QE	1	8.7
KLSDVWK-STAYLSPQELEDVFYQYDVK-a1-b9	MLKL_E351k	MLKL_E351k	108	385	104	381	117	DMTMM	0.01	QE	1	36.2	*
RDNEKIEASLR-LEINMKEIKETLR-a2-b6	MLKL_E351k	MLKL_E351k	158	174	154	170	117	DMTMM	0.01	QE	1	13.9
AHDPSVRPSVDEILKK-RQQEPLGEDCPSELREIIDECR-a15-b20	MLKL_E351k	MLKL_E351k	468	451	464	447	117	DMTMM	0.01	QE	2	15.6
EIIDECR-AHDPSVRPSVDEILKKLSTFSK-a4-b16	MLKL_E351k	MLKL_E351k	450	469	446	465	117	DMTMM	0.01	QE	2	15.2
GAMGSENLK-VLGLIKPLEMLQDQGK-a1-b13	MLKL_E351k	MLKL_E351k	1	51	-3	47	117	DMTMM	0.01	QE	2
EKTDR-VKSTAYLSPQELEDVFYQYDVK-a4-b2	MLKL_E351k	MLKL_E351k	373	376	369	372	116	DMTMM	0.01	QE	1	8.1
EKTDRVK-ENEVSTLYK-a2-b3	MLKL_E351k	MLKL_E351k	371	217	367	213	116	DMTMM	0.01	QE	1	10
KLSDVWK-ENEVSTLYKGEYHR-a1-b3	MLKL_E351k	MLKL_E351k	108	217	104	213	116	DMTMM	0.01	QE	1	32.8
EKTDRVK-ELSLLLQVEQR-a2-b1	MLKL_E351k	MLKL_E351k	371	115	367	111	116	DMTMM	0.01	QE	2	45.3	*
SVPSEKLTTAMNR-FKAALEEANGEIEK-a5-b2	MLKL_E351k	MLKL_E351k	60	70	56	66	116	DMTMM	0.01	QE	2	14.9
SVPSEKLTTAMNR-FKAALEEANGEIEKFSNR-a6-b6	MLKL_E351k	MLKL_E351k	61	74	57	70	116	DMTMM	0.01	QE	2	19.9
RCEEMK-GAMGSENLKHIITLGQVIHK-a3-b20	MLKL_E351k	MLKL_E351k	23	20	19	16	115	DMTMM	0.01	QE	1	6.8
EKTDRVK-KLQAGSIAIVR-a1-b1	MLKL_E351k	MLKL_E351k	370	238	366	234	115	DMTMM	0.01	QE	2	21.3
ELSLLLQVEQR-DVNRKLSDVWK-a1-b5	MLKL_E351k	MLKL_E351k	115	108	111	104	115	DMTMM	0.01	QE	2	10.9
ENEVSTLYKGEYHR-EIKKEQLSGSPWILLR-a3-b4	MLKL_E351k	MLKL_E351k	217	202	213	198	115	DMTMM	0.01	QE	2	22.7
ETLRQYLPPK-RLEINMKEIK-a1-b10	MLKL_E351k	MLKL_E351k	178	177	174	173	115	DMTMM	0.01	QE	2	3.9
GAMGSENLK-KLSDVWKELSLLLQVEQR-a1-b16	MLKL_E351k	MLKL_E351k	1	123	-3	119	115	DMTMM	0.01	QE	2
KLSDVWK-KLQAGSIAIVR-a4-b1	MLKL_E351k	MLKL_E351k	111	238	107	234	115	DMTMM	0.01	QE	2	31.7	*
RLEINMK-EIKETLRQYLPPK-a7-b1	MLKL_E351k	MLKL_E351k	174	175	170	171	115	DMTMM	0.01	QE	2	3.9
AHDPSVRPSVDEILKK-RQQEPLGEDCPSELREIIDECR-a15-b20	MLKL_E351k	MLKL_E351k	468	451	464	447	114	DMTMM	0.01	QE	1	15.6
DNEKIEASLR-RLEINMKEIKETLR-a4-b3	MLKL_E351k	MLKL_E351k	161	170	157	166	114	DMTMM	0.01	QE	1	8.3
EIIDECR-HIITLGQVIHKR-a5-b11	MLKL_E351k	MLKL_E351k	451	20	447	16	114	DMTMM	0.01	QE	1	47	*
EKTDR-LTTAMNRFKAALEEANGEIEKFSNR-a4-b9	MLKL_E351k	MLKL_E351k	373	70	369	66	114	DMTMM	0.01	QE	1	51.2	*
EIKETLR-RLEINMK-a3-b3	MLKL_E351k	MLKL_E351k	177	170	173	166	114	DMTMM	0.01	QE	2	13.5
EKDLTLGK-ELSLLLQVEQR-a2-b1	MLKL_E351k	MLKL_E351k	303	115	299	111	114	DMTMM	0.01	QE	2	54	*
EKTDR-VKSTAYLSPQELEDVFYQYDVK-a4-b2	MLKL_E351k	MLKL_E351k	373	376	369	372	114	DMTMM	0.01	QE	2	8.1
KLSDVWK-FLTASQDKILFKDVNR-a4-b12	MLKL_E351k	MLKL_E351k	111	103	107	99	114	DMTMM	0.01	QE	2	12.4
KLSDVWK-STAYLSPQELEDVFYQYDVK-a1-b9	MLKL_E351k	MLKL_E351k	108	385	104	381	114	DMTMM	0.01	QE	2	36.2	*
LSTFSK-AHDPSVRPSVDEILKK-a6-b11	MLKL_E351k	MLKL_E351k	475	464	471	460	114	DMTMM	0.01	QE	2	16.8
SVPSEKLTTAMNR-FKAALEEANGEIEK-a6-b6	MLKL_E351k	MLKL_E351k	61	74	57	70	114	DMTMM	0.01	QE	2	19.9
EIIDECR-AHDPSVRPSVDEILKKLSTFSK-a1-b15	MLKL_E351k	MLKL_E351k	447	468	443	464	113	DMTMM	0.01	QE	1	14.8
FLTASQDK-ILFKDVNRK-a7-b4	MLKL_E351k	MLKL_E351k	98	103	94	99	113	DMTMM	0.01	QE	1	7.6
GAMGSENLK-AHDPSVRPSVDEILKK-a1-b12	MLKL_E351k	MLKL_E351k	1	465	-3	461	113	DMTMM	0.01	QE	1
IEASLR-FLTASQDKILFKDVNR-a2-b8	MLKL_E351k	MLKL_E351k	163	99	159	95	113	DMTMM	0.01	QE	1	28.8
AALEEANGEIEK-SVPSEKLTTAMNRFK-a5-b6	MLKL_E351k	MLKL_E351k	75	61	71	57	113	DMTMM	0.01	QE	2	21
EIKETLR-DNEKIEASLR-a1-b4	MLKL_E351k	MLKL_E351k	175	161	171	157	113	DMTMM	0.01	QE	2	13
EKTDRVK-ELLDREKDLTLGK-a2-b1	MLKL_E351k	MLKL_E351k	371	297	367	293	113	DMTMM	0.01	QE	2	17.1
GAMGSENLK-AHDPSVRPSVDEILKK-a1-b12	MLKL_E351k	MLKL_E351k	1	465	-3	461	113	DMTMM	0.01	QE	2
EIKTMK-TMKKFESPNILR-a1-b3	MLKL_E351k	MLKL_E351k	254	259	250	255	112	DMTMM	0.01	QE	1	8.7
LEINMKEIK-SEIYSFGIVLWEIATGDIPFQGCNSEKIR-a6-b2	MLKL_E351k	MLKL_E351k	174	398	170	394	112	DMTMM	0.01	QE	1	41	*
AALEEANGEIEK-SVPSEKLTTAMNRFK-a4-b6	MLKL_E351k	MLKL_E351k	74	61	70	57	112	DMTMM	0.01	QE	2	19.9
DNEKIEASLR-RLEINMKEIKETLR-a6-b7	MLKL_E351k	MLKL_E351k	163	174	159	170	112	DMTMM	0.01	QE	2	22.6
RQQEPLGEDCPSELR-EIIDECRAHDPSVRPSVDEILKK-a13-b22	MLKL_E351k	MLKL_E351k	444	468	440	464	112	DMTMM	0.01	QE	2	13
GAMGSENLK-VLGLIKPLEMLQDQGK-a1-b13	MLKL_E351k	MLKL_E351k	1	51	-3	47	111	DMTMM	0.01	QE	1
KLVAVKR-QQEPLGEDCPSELREIIDECR-a6-b3	MLKL_E351k	MLKL_E351k	431	435	427	431	111	DMTMM	0.01	QE	1	10.3
APVAIKVFK-ENEVSTLYKGEYHR-a6-b11	MLKL_E351k	MLKL_E351k	234	225	230	221	111	DMTMM	0.01	QE	2	13.3
DVNRK-LSDVWKELSLLLQVEQR-a1-b6	MLKL_E351k	MLKL_E351k	104	114	100	110	111	DMTMM	0.01	QE	2	15.4
EIKTMK-ELLDREK-a6-b6	MLKL_E351k	MLKL_E351k	259	302	255	298	111	DMTMM	0.01	QE	2	31.2	*
SVPSEKLTTAMNR-FKAALEEANGEIEKFSNR-a6-b7	MLKL_E351k	MLKL_E351k	61	75	57	71	111	DMTMM	0.01	QE	2	21
SVPSEKLTTAMNRFK-AALEEANGEIEKFSNR-a6-b5	MLKL_E351k	MLKL_E351k	61	75	57	71	111	DMTMM	0.01	QE	2	21
EIKETLR-RLEINMK-a1-b7	MLKL_E351k	MLKL_E351k	175	174	171	170	110	DMTMM	0.01	QE	1	3.9
EKTDR-APVAIKVFK-a1-b6	MLKL_E351k	MLKL_E351k	370	234	366	230	110	DMTMM	0.01	QE	1	21.1
EKTDRVK-ELSLLLQVEQR-a2-b1	MLKL_E351k	MLKL_E351k	371	115	367	111	110	DMTMM	0.01	QE	1	45.3	*
FLTASQDKILFK-AALEEANGEIEKFSNR-a8-b4	MLKL_E351k	MLKL_E351k	99	74	95	70	110	DMTMM	0.01	QE	1	21.3
IEASLR-AFQMLRRDNEK-a2-b11	MLKL_E351k	MLKL_E351k	163	161	159	157	110	DMTMM	0.01	QE	1	6.2
KLSDVWK-ELSLLLQVEQR-a1-b1	MLKL_E351k	MLKL_E351k	108	115	104	111	110	DMTMM	0.01	QE	1	10.9
KLSTFSK-EIIDECRAHDPSVRPSVDEILK-a1-b4	MLKL_E351k	MLKL_E351k	469	450	465	446	110	DMTMM	0.01	QE	1	15.2
RQQEPLGEDCPSELR-EIIDECRAHDPSVRPSVDEILKK-a13-b22	MLKL_E351k	MLKL_E351k	444	468	440	464	110	DMTMM	0.01	QE	1	13
SVPSEKLTTAMNRFK-AALEEANGEIEKFSNR-a6-b5	MLKL_E351k	MLKL_E351k	61	75	57	71	110	DMTMM	0.01	QE	1	21
EIKTMKK-ELSLLLQVEQR-a6-b1	MLKL_E351k	MLKL_E351k	259	115	255	111	110	DMTMM	0.01	QE	2	19.6
ENEVSTLYK-APVAIKVFKK-a1-b9	MLKL_E351k	MLKL_E351k	215	237	211	233	110	DMTMM	0.01	QE	2	10.3
KLSDVWK-ELLDREKDLTLGKR-a4-b7	MLKL_E351k	MLKL_E351k	111	303	107	299	110	DMTMM	0.01	QE	2	47.9	*
LEINMK-RDNEKIEASLR-a2-b5	MLKL_E351k	MLKL_E351k	170	161	166	157	110	DMTMM	0.01	QE	2	8.3
AHDPSVRPSVDEILKKLSTFSK-QQEPLGEDCPSELREIIDECR-a15-b12	MLKL_E351k	MLKL_E351k	468	444	464	440	109	DMTMM	0.01	QE	1	13
CEEMKYCK-HIITLGQVIHKR-a2-b11	MLKL_E351k	MLKL_E351k	23	20	19	16	109	DMTMM	0.01	QE	1	6.8
EIIDECR-AHDPSVRPSVDEILKKLSTFSK-a4-b15	MLKL_E351k	MLKL_E351k	450	468	446	464	109	DMTMM	0.01	QE	1	17.7
EIKTMK-RDNEKIEASLR-a6-b4	MLKL_E351k	MLKL_E351k	259	160	255	156	109	DMTMM	0.01	QE	1	37	*
EKTDR-LSDVWKELSLLLQVEQR-a4-b6	MLKL_E351k	MLKL_E351k	373	114	369	110	109	DMTMM	0.01	QE	1	45.8
EKTDRVK-STAYLSPQELEDVFYQYDVK-a2-b9	MLKL_E351k	MLKL_E351k	371	385	367	381	109	DMTMM	0.01	QE	1	20.2
LSTFSK-AHDPSVRPSVDEILKK-a7-b15	MLKL_E351k	MLKL_E351k	476	468	472	464	109	DMTMM	0.01	QE	1	52	*
EIIDECR-AHDPSVRPSVDEILKK-a1-b15	MLKL_E351k	MLKL_E351k	447	468	443	464	109	DMTMM	0.01	QE	2	14.8
EKTDR-AALEEANGEIEKFSNR-a2-b4	MLKL_E351k	MLKL_E351k	371	74	367	70	109	DMTMM	0.01	QE	2	50.4	*
ELLDR-EKDLTLGKR-a1-b2	MLKL_E351k	MLKL_E351k	297	303	293	299	109	DMTMM	0.01	QE	2	11.4
KFESPNILR-AHDPSVRPSVDEILK-a1-b11	MLKL_E351k	MLKL_E351k	260	464	256	460	109	DMTMM	0.01	QE	2	19
KLSDVWK-ELSLLLQVEQR-a1-b1	MLKL_E351k	MLKL_E351k	108	115	104	111	109	DMTMM	0.01	QE	2	10.9
LSTFSK-AHDPSVRPSVDEILKK-a6-b12	MLKL_E351k	MLKL_E351k	475	465	471	461	108	DMTMM	0.01	QE	1	15.3
QQEPLGEDCPSELR-FLTASQDKILFKDVNR-a7-b8	MLKL_E351k	MLKL_E351k	439	99	435	95	108	DMTMM	0.01	QE	1	33.4	*
SVPSEKLTTAMNR-FKAALEEANGEIEKFSNR-a6-b6	MLKL_E351k	MLKL_E351k	61	74	57	70	108	DMTMM	0.01	QE	1	19.9
DNEKIEASLR-RLEINMKEIK-a3-b7	MLKL_E351k	MLKL_E351k	160	174	156	170	108	DMTMM	0.01	QE	2	13.3
RDNEKIEASLR-LEINMKEIKETLR-a7-b6	MLKL_E351k	MLKL_E351k	163	174	159	170	108	DMTMM	0.01	QE	2	22.6
ETLRQYLPPK-RLEINMKEIK-a1-b10	MLKL_E351k	MLKL_E351k	178	177	174	173	107	DMTMM	0.01	QE	1	3.9
KFESPNILR-LHHSEAPELHGK-a1-b5	MLKL_E351k	MLKL_E351k	260	328	256	324	107	DMTMM	0.01	QE	1	8.9
LEINMK-EIKETLR-a6-b1	MLKL_E351k	MLKL_E351k	174	175	170	171	107	DMTMM	0.01	QE	1	3.9
LSTFSK-AHDPSVRPSVDEILKK-a6-b11	MLKL_E351k	MLKL_E351k	475	464	471	460	107	DMTMM	0.01	QE	1	16.8
RDNEKIEASLR-LEINMKEIKETLR-a5-b2	MLKL_E351k	MLKL_E351k	161	170	157	166	107	DMTMM	0.01	QE	1	8.3
EIIDECR-AHDPSVRPSVDEILKKLSTFSK-a1-b16	MLKL_E351k	MLKL_E351k	447	469	443	465	107	DMTMM	0.01	QE	2	11.6
KFESPNILR-LHHSEAPELHGK-a1-b5	MLKL_E351k	MLKL_E351k	260	328	256	324	107	DMTMM	0.01	QE	2	8.9
LEINMK-EIKETLR-a6-b4	MLKL_E351k	MLKL_E351k	174	178	170	174	107	DMTMM	0.01	QE	2	6.2
LSDVWK-KTQTSMSLGTTR-a3-b1	MLKL_E351k	MLKL_E351k	111	358	107	354	107	DMTMM	0.01	QE	2	32	*

## Sheet: BS3,DSS crosslinks
			Recombinant protein residue number - protein used in cross-linking experiments		Corresponding residue number for endogenous hMLKL (Q8NB16)
Peptide Sequence (Protein1) - Peptide Sequence (Protein2) - Linkage position in peptide (a, Protein1) - Linkage position in peptide (b, Protein2)	Protein1	Protein2	Linkage site Protein1 (residue number)	Linkage site Protein2 (residue number)	Linkage site Protein1 (residue number)	Linkage site Protein2 (residue number)	Cross-link identification score	Cross-linker	Identification FDR cutoff	Instrument	sample identifier
GAMGSENLK-VKSTAYLSPQELEDVFYQYDVK-a1-b6	MLKL_WT	MLKL_WT	1	380	-3	376	219	BS3	0.05	QE	25
APVAIKVFK-VKSTAYLSPQELEDVFYQYDVK-a6-b4	MLKL_WT	MLKL_WT	234	378	230	374	218	BS3	0.05	QE	21
GAMGSENLK-VKSTAYLSPQELEDVFYQYDVK-a1-b6	MLKL_WT	MLKL_WT	1	380	-3	376	211	BS3	0.05	QE	16
SVPSEKLTTAMNR-LSDVWKELSLLLQVEQR-a6-b6	MLKL_WT	MLKL_WT	61	114	57	110	208	BS3	0.05	QE	16
GAMGSENLK-GAMGSENLK-a1-b1	MLKL_WT	MLKL_WT	1	1	-3	-3	208	BS3	0.05	QE	17
KTQTSMSLGTTR-KTQTSMSLGTTR-a1-b2	MLKL_WT	MLKL_WT	358	359	354	355	207	BS3	0.05	QE	25
KLQAGSIAIVR-KTQTSMSLGTTR-a1-b1	MLKL_WT	MLKL_WT	238	358	234	354	206	BS3	0.05	QE	19
KLQAGSIAIVR-KTQTSMSLGTTR-a1-b1	MLKL_WT	MLKL_WT	238	358	234	354	205	BS3	0.05	QE	16
KLQAGSIAIVR-KTQTSMSLGTTR-a1-b1	MLKL_WT	MLKL_WT	238	358	234	354	205	BS3	0.05	QE	17
APVAIKVFK-VKSTAYLSPQELEDVFYQYDVK-a6-b2	MLKL_WT	MLKL_WT	234	376	230	372	203	BS3	0.05	QE	25
FKAALEEANGEIEK-VKSTAYLSPQELEDVFYQYDVK-a2-b2	MLKL_WT	MLKL_WT	70	376	66	372	202	BS3	0.05	QE	21
DNEKIEASLR-KTQTSMSLGTTR-a4-b1	MLKL_WT	MLKL_WT	161	358	157	354	202	BS3	0.05	QE	25
APVAIKVFKK-KTQTSMSLGTTR-a9-b2	MLKL_WT	MLKL_WT	237	359	233	355	202	BS3	0.05	QE	25
KTQTSMSLGTTR-VKSTAYLSPQELEDVFYQYDVK-a2-b2	MLKL_WT	MLKL_WT	359	376	355	372	202	BS3	0.05	QE	25
KLQAGSIAIVR-QYLPPKCMQEIPQEQIK-a1-b6	MLKL_WT	MLKL_WT	238	187	234	183	201	BS3	0.05	QE	21
KTQTSMSLGTTR-VKSTAYLSPQELEDVFYQYDVK-a2-b2	MLKL_WT	MLKL_WT	359	376	355	372	201	BS3	0.05	QE	21
EKTDR-VKSTAYLSPQELEDVFYQYDVK-a2-b4	MLKL_WT	MLKL_WT	371	378	367	374	201	BS3	0.05	QE	21
APVAIKVFK-VKSTAYLSPQELEDVFYQYDVK-a6-b2	MLKL_WT	MLKL_WT	234	376	230	372	200	BS3	0.05	QE	16
GAMGSENLK-VLGLIKPLEMLQDQGKR-a1-b16	MLKL_WT	MLKL_WT	1	54	-3	50	200	BS3	0.05	QE	18
GAMGSENLK-KLQAGSIAIVR-a5-b1	MLKL_WT	MLKL_WT	5	238	1	234	200	BS3	0.05	QE	20
GAMGSENLK-VLGLIKPLEMLQDQGKR-a1-b16	MLKL_WT	MLKL_WT	1	54	-3	50	200	BS3	0.05	QE	23
DNEKIEASLR-KTQTSMSLGTTR-a4-b2	MLKL_WT	MLKL_WT	161	359	157	355	199	BS3	0.05	QE	16
KTQTSMSLGTTR-VKSTAYLSPQELEDVFYQYDVK-a2-b2	MLKL_WT	MLKL_WT	359	376	355	372	199	BS3	0.05	QE	16
GAMGSENLK-VLGLIKPLEMLQDQGKR-a1-b16	MLKL_WT	MLKL_WT	1	54	-3	50	197	BS3	0.05	IMPACT	19
GAMGSENLK-VLGLIKPLEMLQDQGKR-a1-b16	MLKL_WT	MLKL_WT	1	54	-3	50	197	BS3	0.05	QE	21
SVPSEKLTTAMNR-LSDVWKELSLLLQVEQR-a6-b9	MLKL_WT	MLKL_WT	61	117	57	113	196	BS3	0.05	QE	21
KLQAGSIAIVR-QYLPPKCMQEIPQEQIK-a1-b6	MLKL_WT	MLKL_WT	238	187	234	183	195	BS3	0.05	QE	25
GAMGSENLK-VLGLIKPLEMLQDQGKR-a1-b16	MLKL_WT	MLKL_WT	1	54	-3	50	193	BS3	0.05	QE	24
RLEINMKEIK-KTQTSMSLGTTR-a10-b2	MLKL_WT	MLKL_WT	177	359	173	355	193	BS3	0.05	QE	25
KLQAGSIAIVR-KTQTSMSLGTTR-a1-b2	MLKL_WT	MLKL_WT	238	359	234	355	192	BS3	0.05	QE	18
DNEKIEASLR-KTQTSMSLGTTR-a4-b2	MLKL_WT	MLKL_WT	161	359	157	355	192	BS3	0.05	QE	21
FKAALEEANGEIEK-VKSTAYLSPQELEDVFYQYDVK-a2-b2	MLKL_WT	MLKL_WT	70	376	66	372	191	BS3	0.05	QE	16
DNEKIEASLR-FLTASQDKILFKDVNR-a4-b8	MLKL_WT	MLKL_WT	161	99	157	95	191	BS3	0.05	QE	16
EKTDR-VKSTAYLSPQELEDVFYQYDVK-a2-b4	MLKL_WT	MLKL_WT	371	378	367	374	191	BS3	0.05	QE	16
SNICR-RDNEKIEASLR-a1-b5	MLKL_WT	MLKL_WT	87	161	83	157	191	BS3	0.05	QE	21
SVPSEKLTTAMNR-LSDVWKELSLLLQVEQR-a6-b9	MLKL_WT	MLKL_WT	61	117	57	113	190	BS3	0.05	IMPACT	25
GAMGSENLK-VKSTAYLSPQELEDVFYQYDVK-a1-b2	MLKL_WT	MLKL_WT	1	376	-3	372	190	BS3	0.05	QE	21
KTQTSMSLGTTR-QTFNKEIKTMK-a2-b5	MLKL_WT	MLKL_WT	359	253	355	249	190	BS3	0.05	QE	25
EKTDR-VKSTAYLSPQELEDVFYQYDVK-a2-b4	MLKL_WT	MLKL_WT	371	378	367	374	190	BS3	0.05	QE	25
KTQTSMSLGTTR-VKSTAYLSPQELEDVFYQYDVK-a1-b2	MLKL_WT	MLKL_WT	358	376	354	372	189	BS3	0.05	QE	25
GAMGSENLK-SVPSEKLTTAMNR-a1-b6	MLKL_WT	MLKL_WT	1	61	-3	57	188	BS3	0.05	QE	16
SNICR-FLTASQDKILFKDVNR-a1-b8	MLKL_WT	MLKL_WT	87	99	83	95	187	BS3	0.05	QE	16
GAMGSENLK-VLGLIKPLEMLQDQGKR-a1-b16	MLKL_WT	MLKL_WT	1	54	-3	50	187	BS3	0.05	QE	17
GAMGSENLK-SVPSEKLTTAMNR-a1-b6	MLKL_WT	MLKL_WT	1	61	-3	57	187	BS3	0.05	QE	25
SNICR-RDNEKIEASLR-a1-b5	MLKL_WT	MLKL_WT	87	161	83	157	186	BS3	0.05	QE	16
EKTDR-KTQTSMSLGTTR-a2-b2	MLKL_WT	MLKL_WT	371	359	367	355	185	BS3	0.05	QE	24
APVAIKVFK-VKSTAYLSPQELEDVFYQYDVK-a6-b4	MLKL_WT	MLKL_WT	234	378	230	374	184	BS3	0.05	QE	16
GAMGSENLK-QTFNKEIK-a1-b5	MLKL_WT	MLKL_WT	1	253	-3	249	184	BS3	0.05	QE	25
APVAIKVFK-KTQTSMSLGTTR-a6-b2	MLKL_WT	MLKL_WT	234	359	230	355	183	BS3	0.05	QE	25
APVAIKVFK-KTQTSMSLGTTR-a6-b2	MLKL_WT	MLKL_WT	234	359	230	355	181	BS3	0.05	QE	20
KLVAVK-GAMGSENLK-a1-b1	MLKL_WT	MLKL_WT	426	1	422	-3	181	BS3	0.05	QE	21
GAMGSENLK-FKAALEEANGEIEKFSNR-a1-b2	MLKL_WT	MLKL_WT	1	70	-3	66	180	BS3	0.05	QE	17
EKTDR-KTQTSMSLGTTR-a2-b2	MLKL_WT	MLKL_WT	371	359	367	355	180	BS3	0.05	QE	21
KLVAVKR-FKAALEEANGEIEK-a1-b2	MLKL_WT	MLKL_WT	426	70	422	66	180	BS3	0.05	QE	21
GAMGSENLK-GAMGSENLK-a1-b1	MLKL_WT	MLKL_WT	1	1	-3	-3	180	BS3	0.05	QE	23
GAMGSENLK-VKSTAYLSPQELEDVFYQYDVK-a1-b2	MLKL_WT	MLKL_WT	1	376	-3	372	180	BS3	0.05	QE	25
GAMGSENLK-KLQAGSIAIVR-a1-b1	MLKL_WT	MLKL_WT	1	238	-3	234	179	BS3	0.05	QE	18
GAMGSENLK-VKSTAYLSPQELEDVFYQYDVK-a1-b6	MLKL_WT	MLKL_WT	1	380	-3	376	179	BS3	0.05	QE	20
EKTDR-KTQTSMSLGTTR-a2-b2	MLKL_WT	MLKL_WT	371	359	367	355	179	BS3	0.05	QE	20
DLTLGKR-KLSTFSK-a6-b6	MLKL_WT	MLKL_WT	309	474	305	470	179	BS3	0.05	QE	24
SNICR-FLTASQDKILFKDVNR-a1-b8	MLKL_WT	MLKL_WT	87	99	83	95	179	BS3	0.05	QE	25
KLQAGSIAIVR-DNEKIEASLR-a1-b4	MLKL_WT	MLKL_WT	238	161	234	157	179	BS3	0.05	QE	25
KLQAGSIAIVR-QYLPPKCMQEIPQEQIK-a1-b6	MLKL_WT	MLKL_WT	238	187	234	183	178	BS3	0.05	QE	16
GAMGSENLK-VLGLIKPLEMLQDQGKR-a1-b16	MLKL_WT	MLKL_WT	1	54	-3	50	178	BS3	0.05	QE	25
KFESPNILR-KTQTSMSLGTTR-a1-b2	MLKL_WT	MLKL_WT	260	359	256	355	178	BS3	0.05	QE	25
KLQAGSIAIVR-KTQTSMSLGTTR-a1-b1	MLKL_WT	MLKL_WT	238	358	234	354	177	BS3	0.05	IMPACT	16
CEEMKYCK-DNEKIEASLR-a5-b4	MLKL_WT	MLKL_WT	26	161	22	157	177	BS3	0.05	QE	19
SNICR-FLTASQDKILFK-a1-b8	MLKL_WT	MLKL_WT	87	99	83	95	177	BS3	0.05	QE	24
EKTDR-VKSTAYLSPQELEDVFYQYDVK-a2-b2	MLKL_WT	MLKL_WT	371	376	367	372	176	BS3	0.05	QE	17
LSTFSK-DLTLGKR-a6-b6	MLKL_WT	MLKL_WT	475	309	471	305	176	BS3	0.05	QE	17
GAMGSENLK-KLQAGSIAIVR-a1-b1	MLKL_WT	MLKL_WT	1	238	-3	234	176	BS3	0.05	QE	19
GAMGSENLK-SVPSEKLTTAMNR-a1-b6	MLKL_WT	MLKL_WT	1	61	-3	57	176	BS3	0.05	QE	21
GAMGSENLK-GAMGSENLK-a1-b1	MLKL_WT	MLKL_WT	1	1	-3	-3	176	BS3	0.05	QE	22
APVAIKVFK-KTQTSMSLGTTR-a6-b2	MLKL_WT	MLKL_WT	234	359	230	355	176	BS3	0.05	QE	24
GAMGSENLK-FKAALEEANGEIEK-a1-b2	MLKL_WT	MLKL_WT	1	70	-3	66	175	BS3	0.05	QE	16
LVAVKR-GAMGSENLK-a5-b1	MLKL_WT	MLKL_WT	431	1	427	-3	175	BS3	0.05	QE	19
APVAIKVFKK-KTQTSMSLGTTR-a6-b2	MLKL_WT	MLKL_WT	234	359	230	355	175	BS3	0.05	QE	21
KTQTSMSLGTTR-QYLPPKCMQEIPQEQIK-a2-b6	MLKL_WT	MLKL_WT	359	187	355	183	175	BS3	0.05	QE	21
GAMGSENLK-GAMGSENLK-a1-b1	MLKL_WT	MLKL_WT	1	1	-3	-3	175	BS3	0.05	QE	24
GAMGSENLK-FKAALEEANGEIEK-a1-b2	MLKL_WT	MLKL_WT	1	70	-3	66	175	BS3	0.05	QE	24
SVPSEKLTTAMNR-LSDVWKELSLLLQVEQR-a4-b6	MLKL_WT	MLKL_WT	59	114	55	110	175	BS3	0.05	QE	25
KTQTSMSLGTTR-QTFNKEIKTMK-a2-b5	MLKL_WT	MLKL_WT	359	253	355	249	174	BS3	0.05	QE	16
EKTDRVK-STAYLSPQELEDVFYQYDVK-a2-b4	MLKL_WT	MLKL_WT	371	380	367	376	174	BS3	0.05	QE	21
GAMGSENLK-VLGLIKPLEMLQDQGKR-a1-b16	MLKL_WT	MLKL_WT	1	54	-3	50	173	BS3	0.05	QE	16
GAMGSENLK-QTFNKEIK-a1-b5	MLKL_WT	MLKL_WT	1	253	-3	249	173	BS3	0.05	QE	20
KLQAGSIAIVR-KTQTSMSLGTTR-a1-b2	MLKL_WT	MLKL_WT	238	359	234	355	173	BS3	0.05	QE	23
EKTDR-VKSTAYLSPQELEDVFYQYDVK-a2-b2	MLKL_WT	MLKL_WT	371	376	367	372	173	BS3	0.05	QE	24
QTFNKEIK-KLQAGSIAIVR-a5-b1	MLKL_WT	MLKL_WT	253	238	249	234	173	BS3	0.05	QE	25
EIKTMK-KFESPNILR-a3-b1	MLKL_WT	MLKL_WT	256	260	252	256	172	BS3	0.05	QE	16
GAMGSENLK-GAMGSENLK-a1-b1	MLKL_WT	MLKL_WT	1	1	-3	-3	172	BS3	0.05	QE	18
GAMGSENLK-KLQAGSIAIVR-a1-b1	MLKL_WT	MLKL_WT	1	238	-3	234	172	BS3	0.05	QE	23
GAMGSENLK-FKAALEEANGEIEK-a5-b2	MLKL_WT	MLKL_WT	5	70	1	66	172	BS3	0.05	QE	24
KLQAGSIAIVR-KTQTSMSLGTTR-a1-b2	MLKL_WT	MLKL_WT	238	359	234	355	172	BS3	0.05	QE	25
KFESPNILR-DNEKIEASLR-a1-b4	MLKL_WT	MLKL_WT	260	161	256	157	172	BS3	0.05	QE	25
GAMGSENLK-VLGLIKPLEMLQDQGKR-a1-b16	MLKL_WT	MLKL_WT	1	54	-3	50	171	BS3	0.05	IMPACT	16
LSTFSK-DLTLGKR-a6-b6	MLKL_WT	MLKL_WT	475	309	471	305	171	BS3	0.05	IMPACT	25
EKTDR-VKSTAYLSPQELEDVFYQYDVK-a2-b2	MLKL_WT	MLKL_WT	371	376	367	372	171	BS3	0.05	QE	16
GAMGSENLK-GAMGSENLK-a1-b1	MLKL_WT	MLKL_WT	1	1	-3	-3	171	BS3	0.05	QE	19
CEEMKYCK-DNEKIEASLR-a5-b4	MLKL_WT	MLKL_WT	26	161	22	157	171	BS3	0.05	QE	25
EKTDR-KTQTSMSLGTTR-a2-b2	MLKL_WT	MLKL_WT	371	359	367	355	170	BS3	0.05	QE	19
DNEKIEASLR-QYLPPKCMQEIPQEQIK-a4-b6	MLKL_WT	MLKL_WT	161	187	157	183	170	BS3	0.05	QE	21
LVAVKR-GAMGSENLK-a5-b1	MLKL_WT	MLKL_WT	431	1	427	-3	170	BS3	0.05	QE	21
GAMGSENLK-GAMGSENLK-a1-b1	MLKL_WT	MLKL_WT	1	1	-3	-3	170	BS3	0.05	QE	25
EKTDR-KTQTSMSLGTTR-a2-b2	MLKL_WT	MLKL_WT	371	359	367	355	170	BS3	0.05	QE	25
EKTDRVK-STAYLSPQELEDVFYQYDVK-a2-b4	MLKL_WT	MLKL_WT	371	380	367	376	169	BS3	0.05	QE	16
GAMGSENLK-FKAALEEANGEIEK-a5-b2	MLKL_WT	MLKL_WT	5	70	1	66	169	BS3	0.05	QE	22
SNICR-RDNEKIEASLR-a1-b5	MLKL_WT	MLKL_WT	87	161	83	157	169	BS3	0.05	QE	25
EIKTMK-KTQTSMSLGTTR-a3-b2	MLKL_WT	MLKL_WT	256	359	252	355	169	BS3	0.05	QE	25
APVAIKVFKK-KTQTSMSLGTTR-a6-b2	MLKL_WT	MLKL_WT	234	359	230	355	168	BS3	0.05	QE	16
GAMGSENLK-FKAALEEANGEIEK-a1-b2	MLKL_WT	MLKL_WT	1	70	-3	66	168	BS3	0.05	QE	19
EKTDR-KTQTSMSLGTTR-a2-b2	MLKL_WT	MLKL_WT	371	359	367	355	168	BS3	0.05	QE	23
GAMGSENLK-KLQAGSIAIVR-a1-b1	MLKL_WT	MLKL_WT	1	238	-3	234	168	BS3	0.05	QE	25
QTFNKEIK-RLEINMKEIK-a5-b7	MLKL_WT	MLKL_WT	253	174	249	170	168	BS3	0.05	QE	25
EKTDRVK-STAYLSPQELEDVFYQYDVK-a2-b4	MLKL_WT	MLKL_WT	371	380	367	376	168	BS3	0.05	QE	25
APVAIKVFK-VKSTAYLSPQELEDVFYQYDVK-a6-b2	MLKL_WT	MLKL_WT	234	376	230	372	167	BS3	0.05	IMPACT	16
DNEKIEASLR-FLTASQDKILFK-a4-b5	MLKL_WT	MLKL_WT	161	96	157	92	167	BS3	0.05	QE	16
DLTLGKR-DLTLGKR-a6-b6	MLKL_WT	MLKL_WT	309	309	305	305	167	BS3	0.05	QE	18
GAMGSENLK-GAMGSENLK-a1-b1	MLKL_WT	MLKL_WT	1	1	-3	-3	167	BS3	0.05	QE	20
EKTDR-VKSTAYLSPQELEDVFYQYDVK-a2-b2	MLKL_WT	MLKL_WT	371	376	367	372	167	BS3	0.05	QE	20
SNICR-FLTASQDKILFKDVNRK-a1-b8	MLKL_WT	MLKL_WT	87	99	83	95	167	BS3	0.05	QE	21
KLQAGSIAIVR-KTQTSMSLGTTR-a1-b2	MLKL_WT	MLKL_WT	238	359	234	355	167	BS3	0.05	QE	21
EKTDR-GEYHRAPVAIKVFK-a2-b11	MLKL_WT	MLKL_WT	371	234	367	230	167	BS3	0.05	QE	21
DLTLGKR-DLTLGKR-a6-b6	MLKL_WT	MLKL_WT	309	309	305	305	167	BS3	0.05	QE	23
GAMGSENLK-FKAALEEANGEIEK-a1-b2	MLKL_WT	MLKL_WT	1	70	-3	66	167	BS3	0.05	QE	25
LEINMKEIK-KTQTSMSLGTTR-a6-b2	MLKL_WT	MLKL_WT	174	359	170	355	167	BS3	0.05	QE	25
EIKETLR-EIKETLR-a3-b3	MLKL_WT	MLKL_WT	177	177	173	173	167	BS3	0.05	QE	25
EKTDR-KTQTSMSLGTTR-a2-b2	MLKL_WT	MLKL_WT	371	359	367	355	166	BS3	0.05	QE	18
GAMGSENLK-FKAALEEANGEIEK-a1-b2	MLKL_WT	MLKL_WT	1	70	-3	66	166	BS3	0.05	QE	20
APVAIKVFK-VKSTAYLSPQELEDVFYQYDVK-a6-b2	MLKL_WT	MLKL_WT	234	376	230	372	166	BS3	0.05	QE	21
KTQTSMSLGTTR-QTFNKEIKTMK-a2-b5	MLKL_WT	MLKL_WT	359	253	355	249	166	BS3	0.05	QE	21
EKTDR-KLQAGSIAIVR-a2-b1	MLKL_WT	MLKL_WT	371	238	367	234	166	BS3	0.05	QE	21
KTQTSMSLGTTR-FLTASQDKILFK-a2-b8	MLKL_WT	MLKL_WT	359	99	355	95	165	BS3	0.05	QE	16
GAMGSENLK-KLQAGSIAIVR-a1-b1	MLKL_WT	MLKL_WT	1	238	-3	234	165	BS3	0.05	QE	20
EKTDR-KTQTSMSLGTTR-a2-b2	MLKL_WT	MLKL_WT	371	359	367	355	165	BS3	0.05	QE	22
EKTDR-KLQAGSIAIVR-a2-b1	MLKL_WT	MLKL_WT	371	238	367	234	165	BS3	0.05	QE	23
KLQAGSIAIVR-KTQTSMSLGTTR-a1-b2	MLKL_WT	MLKL_WT	238	359	234	355	165	BS3	0.05	QE	24
DLTLGKR-DLTLGKR-a6-b6	MLKL_WT	MLKL_WT	309	309	305	305	165	BS3	0.05	QE	25
EKTDRVK-STAYLSPQELEDVFYQYDVK-a2-b1	MLKL_WT	MLKL_WT	371	377	367	373	164	BS3	0.05	IMPACT	16
DNEKIEASLR-SVPSEKLTTAMNR-a4-b4	MLKL_WT	MLKL_WT	161	59	157	55	164	BS3	0.05	QE	16
APVAIKVFK-ENEVSTLYKGEYHR-a6-b12	MLKL_WT	MLKL_WT	234	226	230	222	164	BS3	0.05	QE	16
APVAIKVFK-VKSTAYLSPQELEDVFYQYDVK-a6-b2	MLKL_WT	MLKL_WT	234	376	230	372	164	BS3	0.05	QE	17
SNICR-DNEKIEASLR-a1-b4	MLKL_WT	MLKL_WT	87	161	83	157	164	BS3	0.05	QE	18
LSTFSK-DLTLGKR-a6-b6	MLKL_WT	MLKL_WT	475	309	471	305	164	BS3	0.05	QE	18
EKTDR-KLQAGSIAIVR-a2-b1	MLKL_WT	MLKL_WT	371	238	367	234	164	BS3	0.05	QE	19
GAMGSENLK-FKAALEEANGEIEK-a1-b2	MLKL_WT	MLKL_WT	1	70	-3	66	164	BS3	0.05	QE	21
SVPSEKLTTAMNR-LSDVWKELSLLLQVEQR-a4-b6	MLKL_WT	MLKL_WT	59	114	55	110	164	BS3	0.05	QE	21
APVAIKVFK-ENEVSTLYKGEYHR-a6-b12	MLKL_WT	MLKL_WT	234	226	230	222	164	BS3	0.05	QE	21
DLTLGKR-DLTLGKR-a6-b6	MLKL_WT	MLKL_WT	309	309	305	305	164	BS3	0.05	QE	24
FLTASQDKILFK-QYLPPKCMQEIPQEQIK-a8-b6	MLKL_WT	MLKL_WT	99	187	95	183	164	BS3	0.05	QE	25
DNEKIEASLR-RLEINMKEIK-a4-b7	MLKL_WT	MLKL_WT	161	174	157	170	164	BS3	0.05	QE	25
GAMGSENLK-VLGLIKPLEMLQDQGKR-a1-b16	MLKL_WT	MLKL_WT	1	54	-3	50	163	BS3	0.05	IMPACT	21
EKTDRVK-KLQAGSIAIVR-a2-b1	MLKL_WT	MLKL_WT	371	238	367	234	163	BS3	0.05	QE	16
GAMGSENLK-FKAALEEANGEIEK-a5-b2	MLKL_WT	MLKL_WT	5	70	1	66	163	BS3	0.05	QE	17
GAMGSENLK-FKAALEEANGEIEK-a1-b2	MLKL_WT	MLKL_WT	1	70	-3	66	163	BS3	0.05	QE	18
DNEKIEASLR-FLTASQDKILFK-a4-b5	MLKL_WT	MLKL_WT	161	96	157	92	163	BS3	0.05	QE	19
EIKTMK-KLQAGSIAIVR-a3-b1	MLKL_WT	MLKL_WT	256	238	252	234	163	BS3	0.05	QE	20
KLVAVK-GAMGSENLK-a1-b1	MLKL_WT	MLKL_WT	426	1	422	-3	163	BS3	0.05	QE	22
KLQAGSIAIVR-DNEKIEASLR-a1-b4	MLKL_WT	MLKL_WT	238	161	234	157	163	BS3	0.05	QE	24
EKTDR-VKSTAYLSPQELEDVFYQYDVK-a2-b2	MLKL_WT	MLKL_WT	371	376	367	372	162	BS3	0.05	IMPACT	19
SVPSEKLTTAMNR-LSDVWKELSLLLQVEQR-a6-b6	MLKL_WT	MLKL_WT	61	114	57	110	162	BS3	0.05	QE	21
SNICR-DNEKIEASLR-a1-b4	MLKL_WT	MLKL_WT	87	161	83	157	162	BS3	0.05	QE	23
GAMGSENLK-KTQTSMSLGTTR-a1-b2	MLKL_WT	MLKL_WT	1	359	-3	355	162	BS3	0.05	QE	25
EKTDR-VKSTAYLSPQELEDVFYQYDVK-a3-b2	MLKL_WT	MLKL_WT	372	376	368	372	161	BS3	0.05	IMPACT	25
GAMGSENLK-FKAALEEANGEIEK-a5-b2	MLKL_WT	MLKL_WT	5	70	1	66	161	BS3	0.05	QE	19
GAMGSENLK-SVPSEKLTTAMNR-a1-b6	MLKL_WT	MLKL_WT	1	61	-3	57	161	BS3	0.05	QE	20
FLTASQDKILFKDVNR-FKAALEEANGEIEKFSNR-a8-b14	MLKL_WT	MLKL_WT	99	82	95	78	161	BS3	0.05	QE	21
EIKTMK-KTQTSMSLGTTR-a3-b2	MLKL_WT	MLKL_WT	256	359	252	355	161	BS3	0.05	QE	21
GAMGSENLK-QTFNKEIK-a1-b5	MLKL_WT	MLKL_WT	1	253	-3	249	161	BS3	0.05	QE	24
DNEKIEASLR-FLTASQDKILFK-a4-b5	MLKL_WT	MLKL_WT	161	96	157	92	161	BS3	0.05	QE	24
KTQTSMSLGTTR-FLTASQDKILFK-a2-b8	MLKL_WT	MLKL_WT	359	99	355	95	161	BS3	0.05	QE	24
GAMGSENLK-FLTASQDKILFK-a1-b8	MLKL_WT	MLKL_WT	1	99	-3	95	161	BS3	0.05	QE	25
KLVAVKR-GAMGSENLK-a6-b1	MLKL_WT	MLKL_WT	431	1	427	-3	161	BS3	0.05	QE	25
SVPSEKLTTAMNR-LSDVWKELSLLLQVEQR-a4-b6	MLKL_WT	MLKL_WT	59	114	55	110	160	BS3	0.05	IMPACT	21
KFESPNILR-KTQTSMSLGTTR-a1-b2	MLKL_WT	MLKL_WT	260	359	256	355	160	BS3	0.05	QE	21
EIKTMK-KFESPNILR-a3-b1	MLKL_WT	MLKL_WT	256	260	252	256	160	BS3	0.05	QE	22
SNICR-DNEKIEASLR-a1-b4	MLKL_WT	MLKL_WT	87	161	83	157	160	BS3	0.05	QE	24
KTQTSMSLGTTR-FLTASQDKILFK-a2-b8	MLKL_WT	MLKL_WT	359	99	355	95	160	BS3	0.05	QE	25
GAMGSENLK-FKAALEEANGEIEKFSNR-a1-b2	MLKL_WT	MLKL_WT	1	70	-3	66	159	BS3	0.05	IMPACT	21
EKTDR-VKSTAYLSPQELEDVFYQYDVK-a3-b2	MLKL_WT	MLKL_WT	372	376	368	372	159	BS3	0.05	IMPACT	21
GAMGSENLK-HIITLGQVIHKR-a1-b11	MLKL_WT	MLKL_WT	1	20	-3	16	159	BS3	0.05	QE	16
CEEMKYCK-DNEKIEASLR-a5-b4	MLKL_WT	MLKL_WT	26	161	22	157	159	BS3	0.05	QE	16
EKTDRVK-GEYHRAPVAIKVFK-a2-b11	MLKL_WT	MLKL_WT	371	234	367	230	159	BS3	0.05	QE	16
SNICR-DNEKIEASLR-a1-b4	MLKL_WT	MLKL_WT	87	161	83	157	159	BS3	0.05	QE	17
SNICR-DNEKIEASLR-a1-b4	MLKL_WT	MLKL_WT	87	161	83	157	159	BS3	0.05	QE	19
QTFNKEIK-KLQAGSIAIVR-a5-b1	MLKL_WT	MLKL_WT	253	238	249	234	159	BS3	0.05	QE	20
KTQTSMSLGTTR-FLTASQDKILFK-a2-b8	MLKL_WT	MLKL_WT	359	99	355	95	159	BS3	0.05	QE	21
CEEMKYCK-DNEKIEASLR-a5-b4	MLKL_WT	MLKL_WT	26	161	22	157	159	BS3	0.05	QE	24
APVAIKVFKK-KTQTSMSLGTTR-a9-b1	MLKL_WT	MLKL_WT	237	358	233	354	159	BS3	0.05	QE	24
QTFNKEIK-KTQTSMSLGTTR-a5-b2	MLKL_WT	MLKL_WT	253	359	249	355	159	BS3	0.05	QE	25
EKTDR-LHHSEAPELHGKIR-a2-b12	MLKL_WT	MLKL_WT	371	335	367	331	158	BS3	0.05	QE	16
DNEKIEASLR-KTQTSMSLGTTR-a4-b2	MLKL_WT	MLKL_WT	161	359	157	355	158	BS3	0.05	QE	19
SVPSEKLTTAMNR-FLTASQDKILFKDVNR-a6-b5	MLKL_WT	MLKL_WT	61	96	57	92	158	BS3	0.05	QE	21
EKTDR-VKSTAYLSPQELEDVFYQYDVK-a2-b2	MLKL_WT	MLKL_WT	371	376	367	372	158	BS3	0.05	QE	21
EKTDR-VKSTAYLSPQELEDVFYQYDVK-a2-b2	MLKL_WT	MLKL_WT	371	376	367	372	157	BS3	0.05	IMPACT	16
EKTDR-VKSTAYLSPQELEDVFYQYDVK-a3-b2	MLKL_WT	MLKL_WT	372	376	368	372	157	BS3	0.05	IMPACT	16
EKTDR-KLQAGSIAIVR-a2-b1	MLKL_WT	MLKL_WT	371	238	367	234	157	BS3	0.05	QE	18
QTFNKEIK-KLQAGSIAIVR-a5-b1	MLKL_WT	MLKL_WT	253	238	249	234	157	BS3	0.05	QE	19
EIKETLR-QYLPPKCMQEIPQEQIK-a3-b6	MLKL_WT	MLKL_WT	177	187	173	183	157	BS3	0.05	QE	21
GAMGSENLK-FKAALEEANGEIEK-a1-b2	MLKL_WT	MLKL_WT	1	70	-3	66	157	BS3	0.05	QE	22
GAMGSENLK-SVPSEKLTTAMNR-a1-b4	MLKL_WT	MLKL_WT	1	59	-3	55	157	BS3	0.05	QE	23
EKTDR-VKSTAYLSPQELEDVFYQYDVK-a2-b4	MLKL_WT	MLKL_WT	371	378	367	374	156	BS3	0.05	IMPACT	21
DNEKIEASLR-CEEMKYCKK-a4-b8	MLKL_WT	MLKL_WT	161	29	157	25	156	BS3	0.05	QE	16
KLQAGSIAIVR-KTQTSMSLGTTR-a1-b2	MLKL_WT	MLKL_WT	238	359	234	355	156	BS3	0.05	QE	16
KLVAVKR-DNEKIEASLR-a1-b4	MLKL_WT	MLKL_WT	426	161	422	157	156	BS3	0.05	QE	16
EKTDR-KLQAGSIAIVR-a2-b1	MLKL_WT	MLKL_WT	371	238	367	234	156	BS3	0.05	QE	17
GAMGSENLK-SVPSEKLTTAMNR-a1-b6	MLKL_WT	MLKL_WT	1	61	-3	57	156	BS3	0.05	QE	19
QTFNKEIK-KLQAGSIAIVR-a5-b1	MLKL_WT	MLKL_WT	253	238	249	234	156	BS3	0.05	QE	21
APVAIKVFK-KTQTSMSLGTTR-a6-b2	MLKL_WT	MLKL_WT	234	359	230	355	156	BS3	0.05	QE	23
EKTDR-GAMGSENLK-a3-b1	MLKL_WT	MLKL_WT	372	1	368	-3	156	BS3	0.05	QE	23
EKTDR-KLQAGSIAIVR-a2-b1	MLKL_WT	MLKL_WT	371	238	367	234	156	BS3	0.05	QE	24
FLTASQDKILFKDVNR-FKAALEEANGEIEKFSNR-a8-b14	MLKL_WT	MLKL_WT	99	82	95	78	156	BS3	0.05	QE	25
DNEKIEASLR-FLTASQDKILFKDVNRK-a4-b5	MLKL_WT	MLKL_WT	161	96	157	92	156	BS3	0.05	QE	25
EKTDR-APVAIKVFK-a2-b6	MLKL_WT	MLKL_WT	371	234	367	230	155	BS3	0.05	IMPACT	16
EKTDR-VKSTAYLSPQELEDVFYQYDVK-a2-b2	MLKL_WT	MLKL_WT	371	376	367	372	155	BS3	0.05	IMPACT	21
SVPSEKLTTAMNR-LSDVWKELSLLLQVEQR-a1-b6	MLKL_WT	MLKL_WT	56	114	52	110	155	BS3	0.05	IMPACT	25
GAMGSENLK-FLTASQDKILFK-a1-b8	MLKL_WT	MLKL_WT	1	99	-3	95	155	BS3	0.05	QE	16
KLVAVKR-QQEPLGEDCPSELR-a6-b11	MLKL_WT	MLKL_WT	431	443	427	439	155	BS3	0.05	QE	16
QTFNKEIK-KTQTSMSLGTTR-a5-b2	MLKL_WT	MLKL_WT	253	359	249	355	155	BS3	0.05	QE	18
KLSDVWK-STAYLSPQELEDVFYQYDVK-a1-b4	MLKL_WT	MLKL_WT	108	380	104	376	155	BS3	0.05	QE	21
FLTASQDKILFKDVNR-FKAALEEANGEIEKFSNR-a5-b14	MLKL_WT	MLKL_WT	96	82	92	78	155	BS3	0.05	QE	25
QTFNKEIK-KFESPNILR-a5-b1	MLKL_WT	MLKL_WT	253	260	249	256	155	BS3	0.05	QE	25
EKTDR-VKSTAYLSPQELEDVFYQYDVK-a2-b2	MLKL_WT	MLKL_WT	371	376	367	372	155	BS3	0.05	QE	25
KTQTSMSLGTTR-QTFNKEIKTMK-a1-b2	MLKL_WT	MLKL_WT	358	250	354	246	154	BS3	0.05	QE	16
EIKTMK-KFESPNILR-a3-b1	MLKL_WT	MLKL_WT	256	260	252	256	154	BS3	0.05	QE	19
APVAIKVFKK-TQTSMSLGTTR-a9-b1	MLKL_WT	MLKL_WT	237	359	233	355	154	BS3	0.05	QE	20
CEEMKYCK-DNEKIEASLR-a5-b4	MLKL_WT	MLKL_WT	26	161	22	157	154	BS3	0.05	QE	21
KTQTSMSLGTTR-LHHSEAPELHGKIR-a2-b12	MLKL_WT	MLKL_WT	359	335	355	331	154	BS3	0.05	QE	21
LSTFSK-FLTASQDKILFKDVNR-a6-b8	MLKL_WT	MLKL_WT	475	99	471	95	154	BS3	0.05	QE	21
KLQAGSIAIVR-QYLPPKCMQEIPQEQIK-a1-b6	MLKL_WT	MLKL_WT	238	187	234	183	154	BS3	0.05	QE	24
EKTDRVK-STAYLSPQELEDVFYQYDVK-a2-b1	MLKL_WT	MLKL_WT	371	377	367	373	153	BS3	0.05	IMPACT	19
GAMGSENLK-VLGLIKPLEMLQDQGKR-a1-b16	MLKL_WT	MLKL_WT	1	54	-3	50	153	BS3	0.05	IMPACT	20
EKTDR-LHHSEAPELHGKIR-a2-b12	MLKL_WT	MLKL_WT	371	335	367	331	153	BS3	0.05	QE	21
EKTDR-LHHSEAPELHGKIR-a3-b12	MLKL_WT	MLKL_WT	372	335	368	331	153	BS3	0.05	QE	21
KFESPNILR-KTQTSMSLGTTR-a1-b2	MLKL_WT	MLKL_WT	260	359	256	355	153	BS3	0.05	QE	24
KLVAVKR-SVPSEKLTTAMNR-a1-b6	MLKL_WT	MLKL_WT	426	61	422	57	153	BS3	0.05	QE	25
GAMGSENLK-VLGLIKPLEMLQDQGKR-a1-b16	MLKL_WT	MLKL_WT	1	54	-3	50	152	BS3	0.05	IMPACT	25
GAMGSENLK-FKAALEEANGEIEKFSNR-a1-b2	MLKL_WT	MLKL_WT	1	70	-3	66	152	BS3	0.05	IMPACT	25
EKTDR-VKSTAYLSPQELEDVFYQYDVK-a2-b2	MLKL_WT	MLKL_WT	371	376	367	372	152	BS3	0.05	IMPACT	25
QTFNKEIK-KTQTSMSLGTTR-a5-b2	MLKL_WT	MLKL_WT	253	359	249	355	152	BS3	0.05	QE	17
KLQAGSIAIVR-QYLPPKCMQEIPQEQIK-a1-b6	MLKL_WT	MLKL_WT	238	187	234	183	152	BS3	0.05	QE	19
DNEKIEASLR-CEEMKYCKK-a4-b8	MLKL_WT	MLKL_WT	161	29	157	25	152	BS3	0.05	QE	21
DNEKIEASLR-QYLPPKCMQEIPQEQIK-a4-b6	MLKL_WT	MLKL_WT	161	187	157	183	152	BS3	0.05	QE	25
SNICR-DNEKIEASLR-a1-b4	MLKL_WT	MLKL_WT	87	161	83	157	151	BS3	0.05	IMPACT	16
EKTDRVK-STAYLSPQELEDVFYQYDVK-a2-b2	MLKL_WT	MLKL_WT	371	378	367	374	151	BS3	0.05	IMPACT	25
QTFNKEIK-KTQTSMSLGTTR-a5-b2	MLKL_WT	MLKL_WT	253	359	249	355	151	BS3	0.05	QE	16
EKTDRVK-KTQTSMSLGTTR-a2-b2	MLKL_WT	MLKL_WT	371	359	367	355	151	BS3	0.05	QE	16
LVAVKR-GAMGSENLK-a5-b1	MLKL_WT	MLKL_WT	431	1	427	-3	151	BS3	0.05	QE	16
GAMGSENLK-VLGLIKPLEMLQDQGKR-a1-b16	MLKL_WT	MLKL_WT	1	54	-3	50	151	BS3	0.05	QE	19
LEINMKEIK-DNEKIEASLR-a6-b4	MLKL_WT	MLKL_WT	174	161	170	157	151	BS3	0.05	QE	19
KLQAGSIAIVR-QYLPPKCMQEIPQEQIK-a1-b6	MLKL_WT	MLKL_WT	238	187	234	183	151	BS3	0.05	QE	20
RDNEKIEASLR-FLTASQDKILFK-a5-b5	MLKL_WT	MLKL_WT	161	96	157	92	151	BS3	0.05	QE	21
GAMGSENLK-FKAALEEANGEIEK-a1-b2	MLKL_WT	MLKL_WT	1	70	-3	66	151	BS3	0.05	QE	23
EIKTMK-KTQTSMSLGTTR-a3-b2	MLKL_WT	MLKL_WT	256	359	252	355	151	BS3	0.05	QE	23
SVPSEKLTTAMNR-LSDVWKELSLLLQVEQR-a6-b6	MLKL_WT	MLKL_WT	61	114	57	110	151	BS3	0.05	QE	25
KLQAGSIAIVR-FKAALEEANGEIEK-a1-b2	MLKL_WT	MLKL_WT	238	70	234	66	151	BS3	0.05	QE	25
KLQAGSIAIVR-KTQTSMSLGTTR-a1-b1	MLKL_WT	MLKL_WT	238	358	234	354	151	BS3	0.05	QE	25
EKTDRVK-STAYLSPQELEDVFYQYDVK-a2-b2	MLKL_WT	MLKL_WT	371	378	367	374	150	BS3	0.05	IMPACT	16
DLTLGKR-DLTLGKR-a6-b6	MLKL_WT	MLKL_WT	309	309	305	305	150	BS3	0.05	IMPACT	19
LSTFSK-DLTLGKR-a6-b6	MLKL_WT	MLKL_WT	475	309	471	305	150	BS3	0.05	IMPACT	19
EKTDR-APVAIKVFK-a2-b6	MLKL_WT	MLKL_WT	371	234	367	230	150	BS3	0.05	QE	18
QTFNKEIK-KTQTSMSLGTTR-a5-b2	MLKL_WT	MLKL_WT	253	359	249	355	150	BS3	0.05	QE	22
EIKTMK-QYLPPKCMQEIPQEQIK-a3-b6	MLKL_WT	MLKL_WT	256	187	252	183	150	BS3	0.05	QE	24
EIKTMK-KTQTSMSLGTTR-a3-b2	MLKL_WT	MLKL_WT	256	359	252	355	150	BS3	0.05	QE	24
EKTDRVK-APVAIKVFK-a2-b6	MLKL_WT	MLKL_WT	371	234	367	230	150	BS3	0.05	QE	25
KLSDVWK-STAYLSPQELEDVFYQYDVK-a1-b4	MLKL_WT	MLKL_WT	108	380	104	376	149	BS3	0.05	QE	16
EKTDR-KTQTSMSLGTTR-a2-b2	MLKL_WT	MLKL_WT	371	359	367	355	149	BS3	0.05	QE	17
EKTDR-GAMGSENLK-a3-b1	MLKL_WT	MLKL_WT	372	1	368	-3	149	BS3	0.05	QE	19
KLVAVKR-QQEPLGEDCPSELR-a6-b11	MLKL_WT	MLKL_WT	431	443	427	439	149	BS3	0.05	QE	21
EIKTMK-KFESPNILR-a3-b1	MLKL_WT	MLKL_WT	256	260	252	256	149	BS3	0.05	QE	23
DNEKIEASLR-KTQTSMSLGTTR-a4-b2	MLKL_WT	MLKL_WT	161	359	157	355	149	BS3	0.05	QE	24
APVAIKVFKK-TQTSMSLGTTR-a9-b1	MLKL_WT	MLKL_WT	237	359	233	355	149	BS3	0.05	QE	24
CEEMKYCK-DNEKIEASLR-a6-b4	MLKL_WT	MLKL_WT	27	161	23	157	149	BS3	0.05	QE	25
KTQTSMSLGTTR-FKAALEEANGEIEK-a2-b2	MLKL_WT	MLKL_WT	359	70	355	66	149	BS3	0.05	QE	25
KTQTSMSLGTTR-QYLPPKCMQEIPQEQIK-a2-b6	MLKL_WT	MLKL_WT	359	187	355	183	149	BS3	0.05	QE	25
GAMGSENLK-FKAALEEANGEIEK-a1-b2	MLKL_WT	MLKL_WT	1	70	-3	66	148	BS3	0.05	IMPACT	16
APVAIKVFKK-KTQTSMSLGTTR-a9-b2	MLKL_WT	MLKL_WT	237	359	233	355	148	BS3	0.05	QE	17
KLVAVKR-GAMGSENLK-a1-b1	MLKL_WT	MLKL_WT	426	1	422	-3	148	BS3	0.05	QE	19
DNEKIEASLR-FLTASQDKILFKDVNRK-a4-b8	MLKL_WT	MLKL_WT	161	99	157	95	148	BS3	0.05	QE	21
QTFNKEIK-TMKKFESPNILR-a5-b1	MLKL_WT	MLKL_WT	253	257	249	253	148	BS3	0.05	QE	21
EIKTMK-KTQTSMSLGTTR-a4-b1	MLKL_WT	MLKL_WT	257	358	253	354	148	BS3	0.05	QE	21
EKDLTLGK-IFGICIDETVTPPQFSIVMEYCELGTLRELLDR-a2-b26	MLKL_WT	MLKL_WT	303	294	299	290	148	BS3	0.05	QE	21
KTQTSMSLGTTR-FLTASQDKILFK-a2-b8	MLKL_WT	MLKL_WT	359	99	355	95	148	BS3	0.05	QE	23
KLSDVWK-STAYLSPQELEDVFYQYDVK-a1-b4	MLKL_WT	MLKL_WT	108	380	104	376	148	BS3	0.05	QE	25
LSTFSK-ENEVSTLYKGEYHR-a6-b9	MLKL_WT	MLKL_WT	475	223	471	219	148	BS3	0.05	QE	25
EKTDR-VKSTAYLSPQELEDVFYQYDVK-a3-b2	MLKL_WT	MLKL_WT	372	376	368	372	147	BS3	0.05	IMPACT	19
EIKTMK-KTQTSMSLGTTR-a6-b2	MLKL_WT	MLKL_WT	259	359	255	355	147	BS3	0.05	QE	16
LVAVKR-FKAALEEANGEIEKFSNR-a5-b2	MLKL_WT	MLKL_WT	431	70	427	66	147	BS3	0.05	QE	16
LVAVKR-SEIYSFGIVLWEIATGDIPFQGCNSEKIR-a5-b25	MLKL_WT	MLKL_WT	431	421	427	417	147	BS3	0.05	QE	16
LEINMKEIK-DNEKIEASLR-a6-b4	MLKL_WT	MLKL_WT	174	161	170	157	147	BS3	0.05	QE	20
KLQAGSIAIVR-DNEKIEASLR-a1-b4	MLKL_WT	MLKL_WT	238	161	234	157	147	BS3	0.05	QE	20
EKTDR-GAMGSENLK-a3-b1	MLKL_WT	MLKL_WT	372	1	368	-3	147	BS3	0.05	QE	20
LSTFSK-DNEKIEASLR-a6-b4	MLKL_WT	MLKL_WT	475	161	471	157	147	BS3	0.05	QE	21
APVAIKVFK-VKSTAYLSPQELEDVFYQYDVK-a6-b2	MLKL_WT	MLKL_WT	234	376	230	372	147	BS3	0.05	QE	22
QTFNKEIK-QYLPPKCMQEIPQEQIK-a5-b6	MLKL_WT	MLKL_WT	253	187	249	183	147	BS3	0.05	QE	25
APVAIKVFK-ENEVSTLYKGEYHR-a6-b9	MLKL_WT	MLKL_WT	234	223	230	219	146	BS3	0.05	QE	16
DNEKIEASLR-KTQTSMSLGTTR-a4-b2	MLKL_WT	MLKL_WT	161	359	157	355	146	BS3	0.05	QE	20
KQCRR-IFGICIDETVTPPQFSIVMEYCELGTLRELLDR-a1-b21	MLKL_WT	MLKL_WT	30	289	26	285	146	BS3	0.05	QE	21
GAMGSENLK-FKAALEEANGEIEK-a5-b2	MLKL_WT	MLKL_WT	5	70	1	66	146	BS3	0.05	QE	23
CEEMKYCK-DNEKIEASLR-a5-b4	MLKL_WT	MLKL_WT	26	161	22	157	146	BS3	0.05	QE	23
QTFNKEIK-KLQAGSIAIVR-a2-b1	MLKL_WT	MLKL_WT	250	238	246	234	146	BS3	0.05	QE	24
GAMGSENLK-HIITLGQVIHK-a9-b4	MLKL_WT	MLKL_WT	9	13	5	9	146	BS3	0.05	QE	25
KLVAVK-GAMGSENLK-a1-b1	MLKL_WT	MLKL_WT	426	1	422	-3	145	BS3	0.05	QE	16
LSTFSK-FLTASQDKILFKDVNR-a6-b8	MLKL_WT	MLKL_WT	475	99	471	95	145	BS3	0.05	QE	16
CEEMKYCK-DNEKIEASLR-a5-b4	MLKL_WT	MLKL_WT	26	161	22	157	145	BS3	0.05	QE	20
KLVAVKR-GAMGSENLK-a1-b1	MLKL_WT	MLKL_WT	426	1	422	-3	145	BS3	0.05	QE	20
KLQAGSIAIVR-KTQTSMSLGTTR-a1-b2	MLKL_WT	MLKL_WT	238	359	234	355	145	BS3	0.05	QE	22
DNEKIEASLR-CEEMKYCKK-a4-b5	MLKL_WT	MLKL_WT	161	26	157	22	145	BS3	0.05	QE	25
DNEKIEASLR-RDNEKIEASLR-a4-b5	MLKL_WT	MLKL_WT	161	161	157	157	145	BS3	0.05	QE	25
QYLPPKCMQEIPQEQIK-QYLPPKCMQEIPQEQIK-a6-b2	MLKL_WT	MLKL_WT	187	183	183	179	145	BS3	0.05	QE	25
KTQTSMSLGTTR-EIKTMKKFESPNILR-a4-b7	MLKL_WT	MLKL_WT	361	260	357	256	145	BS3	0.05	QE	25
EKTDR-GAMGSENLK-a3-b1	MLKL_WT	MLKL_WT	372	1	368	-3	145	BS3	0.05	QE	25
GAMGSENLK-KLQAGSIAIVR-a1-b1	MLKL_WT	MLKL_WT	1	238	-3	234	144	BS3	0.05	QE	17
EKTDR-GAMGSENLK-a3-b1	MLKL_WT	MLKL_WT	372	1	368	-3	144	BS3	0.05	QE	18
LSTFSK-DLTLGKR-a5-b6	MLKL_WT	MLKL_WT	474	309	470	305	144	BS3	0.05	QE	19
EIKTMK-KFESPNILR-a4-b1	MLKL_WT	MLKL_WT	257	260	253	256	144	BS3	0.05	QE	21
GAMGSENLK-KLQAGSIAIVR-a1-b1	MLKL_WT	MLKL_WT	1	238	-3	234	144	BS3	0.05	QE	24
EIKTMK-KFESPNILR-a4-b1	MLKL_WT	MLKL_WT	257	260	253	256	144	BS3	0.05	QE	25
KLVAVKR-EKTDRVK-a1-b2	MLKL_WT	MLKL_WT	426	371	422	367	144	BS3	0.05	QE	25
GAMGSENLK-VLGLIKPLEMLQDQGKR-a1-b16	MLKL_WT	MLKL_WT	1	54	-3	50	143	BS3	0.05	IMPACT	17
DLTLGKR-KLSTFSK-a6-b7	MLKL_WT	MLKL_WT	309	475	305	471	143	BS3	0.05	QE	17
GAMGSENLK-QTFNKEIK-a1-b5	MLKL_WT	MLKL_WT	1	253	-3	249	143	BS3	0.05	QE	19
GAMGSENLK-VKSTAYLSPQELEDVFYQYDVK-a1-b2	MLKL_WT	MLKL_WT	1	376	-3	372	143	BS3	0.05	QE	20
SNICR-FLTASQDKILFK-a1-b8	MLKL_WT	MLKL_WT	87	99	83	95	143	BS3	0.05	QE	20
KFESPNILR-QTFNKEIKTMK-a1-b8	MLKL_WT	MLKL_WT	260	256	256	252	143	BS3	0.05	QE	21
DLTLGKR-KLSTFSK-a6-b7	MLKL_WT	MLKL_WT	309	475	305	471	143	BS3	0.05	QE	22
EKTDR-APVAIKVFK-a2-b6	MLKL_WT	MLKL_WT	371	234	367	230	143	BS3	0.05	QE	23
QTFNKEIK-KLQAGSIAIVR-a5-b1	MLKL_WT	MLKL_WT	253	238	249	234	143	BS3	0.05	QE	24
EKTDR-GAMGSENLK-a3-b1	MLKL_WT	MLKL_WT	372	1	368	-3	143	BS3	0.05	QE	24
EKTDR-KLVAVK-a2-b1	MLKL_WT	MLKL_WT	371	426	367	422	143	BS3	0.05	QE	25
SVPSEKLTTAMNR-LSDVWKELSLLLQVEQR-a1-b6	MLKL_WT	MLKL_WT	56	114	52	110	142	BS3	0.05	QE	17
SNICR-FLTASQDKILFK-a1-b8	MLKL_WT	MLKL_WT	87	99	83	95	142	BS3	0.05	QE	17
EKTDRVK-STAYLSPQELEDVFYQYDVK-a2-b1	MLKL_WT	MLKL_WT	371	377	367	373	142	BS3	0.05	QE	17
GAMGSENLK-KTQTSMSLGTTR-a1-b2	MLKL_WT	MLKL_WT	1	359	-3	355	142	BS3	0.05	QE	20
EKTDRVK-STAYLSPQELEDVFYQYDVK-a2-b1	MLKL_WT	MLKL_WT	371	377	367	373	142	BS3	0.05	QE	21
EKTDRVK-GAMGSENLK-a2-b1	MLKL_WT	MLKL_WT	371	1	367	-3	142	BS3	0.05	QE	25
KLVAVKR-QQEPLGEDCPSELR-a6-b11	MLKL_WT	MLKL_WT	431	443	427	439	142	BS3	0.05	QE	25
EKTDR-VKSTAYLSPQELEDVFYQYDVK-a2-b2	MLKL_WT	MLKL_WT	371	376	367	372	141	BS3	0.05	IMPACT	20
KLVAVKR-GAMGSENLK-a1-b1	MLKL_WT	MLKL_WT	426	1	422	-3	141	BS3	0.05	QE	17
EIKTMK-KTQTSMSLGTTR-a3-b2	MLKL_WT	MLKL_WT	256	359	252	355	141	BS3	0.05	QE	19
EKTDRVK-STAYLSPQELEDVFYQYDVK-a2-b1	MLKL_WT	MLKL_WT	371	377	367	373	141	BS3	0.05	QE	19
EIKETLR-EIKETLR-a3-b3	MLKL_WT	MLKL_WT	177	177	173	173	141	BS3	0.05	QE	20
LSTFSK-DLTLGKR-a6-b3	MLKL_WT	MLKL_WT	475	306	471	302	141	BS3	0.05	QE	22
DNEKIEASLR-KTQTSMSLGTTR-a4-b1	MLKL_WT	MLKL_WT	161	358	157	354	141	BS3	0.05	QE	23
EIKTMK-CMQEIPQEQIKEIK-a3-b11	MLKL_WT	MLKL_WT	256	198	252	194	141	BS3	0.05	QE	25
EKTDR-VKSTAYLSPQELEDVFYQYDVK-a3-b2	MLKL_WT	MLKL_WT	372	376	368	372	140	BS3	0.05	IMPACT	20
LSTFSK-DLTLGKR-a6-b6	MLKL_WT	MLKL_WT	475	309	471	305	140	BS3	0.05	IMPACT	20
KLVAVKR-GAMGSENLK-a6-b1	MLKL_WT	MLKL_WT	431	1	427	-3	140	BS3	0.05	QE	17
DNEKIEASLR-FLTASQDKILFKDVNR-a4-b5	MLKL_WT	MLKL_WT	161	96	157	92	140	BS3	0.05	QE	20
EKTDR-APVAIKVFK-a3-b6	MLKL_WT	MLKL_WT	372	234	368	230	140	BS3	0.05	QE	20
DLTLGKR-QYLPPKCMQEIPQEQIK-a6-b6	MLKL_WT	MLKL_WT	309	187	305	183	140	BS3	0.05	QE	21
EKTDR-APVAIKVFK-a3-b6	MLKL_WT	MLKL_WT	372	234	368	230	140	BS3	0.05	QE	21
EKTDR-APVAIKVFK-a3-b6	MLKL_WT	MLKL_WT	372	234	368	230	140	BS3	0.05	QE	22
QTFNKEIK-KTQTSMSLGTTR-a5-b2	MLKL_WT	MLKL_WT	253	359	249	355	140	BS3	0.05	QE	23
GAMGSENLK-KTQTSMSLGTTR-a1-b1	MLKL_WT	MLKL_WT	1	358	-3	354	140	BS3	0.05	QE	24
DNEKIEASLR-FLTASQDKILFKDVNRK-a4-b8	MLKL_WT	MLKL_WT	161	99	157	95	140	BS3	0.05	QE	25
EIKETLR-QYLPPKCMQEIPQEQIK-a3-b6	MLKL_WT	MLKL_WT	177	187	173	183	140	BS3	0.05	QE	25
EKTDR-LHHSEAPELHGKIR-a2-b12	MLKL_WT	MLKL_WT	371	335	367	331	140	BS3	0.05	QE	25
EKTDRVK-STAYLSPQELEDVFYQYDVK-a2-b1	MLKL_WT	MLKL_WT	371	377	367	373	139	BS3	0.05	IMPACT	20
GAMGSENLK-VLGLIKPLEMLQDQGKR-a5-b16	MLKL_WT	MLKL_WT	5	54	1	50	139	BS3	0.05	QE	18
DNEKIEASLR-FLTASQDKILFK-a4-b3	MLKL_WT	MLKL_WT	161	94	157	90	139	BS3	0.05	QE	18
EIKETLR-EIKETLR-a3-b3	MLKL_WT	MLKL_WT	177	177	173	173	139	BS3	0.05	QE	18
KLQAGSIAIVR-KTQTSMSLGTTR-a1-b2	MLKL_WT	MLKL_WT	238	359	234	355	139	BS3	0.05	QE	20
KLSDVWK-APVAIKVFK-a3-b6	MLKL_WT	MLKL_WT	110	234	106	230	139	BS3	0.05	QE	21
QTFNKEIK-KTQTSMSLGTTR-a5-b2	MLKL_WT	MLKL_WT	253	359	249	355	139	BS3	0.05	QE	21
DNEKIEASLR-FLTASQDKILFK-a4-b5	MLKL_WT	MLKL_WT	161	96	157	92	139	BS3	0.05	QE	22
EKTDRVK-GAMGSENLK-a2-b1	MLKL_WT	MLKL_WT	371	1	367	-3	139	BS3	0.05	QE	23
KLSDVWK-APVAIKVFK-a3-b6	MLKL_WT	MLKL_WT	110	234	106	230	139	BS3	0.05	QE	25
RLEINMKEIK-RDNEKIEASLR-a7-b5	MLKL_WT	MLKL_WT	174	161	170	157	139	BS3	0.05	QE	25
KLSTFSK-GAMGSENLK-a7-b1	MLKL_WT	MLKL_WT	475	1	471	-3	139	BS3	0.05	QE	25
EKTDR-VKSTAYLSPQELEDVFYQYDVK-a2-b4	MLKL_WT	MLKL_WT	371	378	367	374	138	BS3	0.05	IMPACT	17
EKTDRVK-STAYLSPQELEDVFYQYDVK-a2-b2	MLKL_WT	MLKL_WT	371	378	367	374	138	BS3	0.05	IMPACT	20
CEEMKYCK-DNEKIEASLR-a5-b4	MLKL_WT	MLKL_WT	26	161	22	157	138	BS3	0.05	QE	17
DLTLGKR-KLSTFSK-a6-b7	MLKL_WT	MLKL_WT	309	475	305	471	138	BS3	0.05	QE	19
KTQTSMSLGTTR-FLTASQDKILFK-a2-b8	MLKL_WT	MLKL_WT	359	99	355	95	138	BS3	0.05	QE	20
EKTDR-APVAIKVFK-a3-b6	MLKL_WT	MLKL_WT	372	234	368	230	138	BS3	0.05	QE	23
KTQTSMSLGTTR-KTQTSMSLGTTR-a1-b1	MLKL_WT	MLKL_WT	358	358	354	354	138	BS3	0.05	QE	24
KLVAVK-GAMGSENLK-a1-b1	MLKL_WT	MLKL_WT	426	1	422	-3	138	BS3	0.05	QE	25
EKTDR-GAMGSENLK-a2-b1	MLKL_WT	MLKL_WT	371	1	367	-3	137	BS3	0.05	QE	17
EKTDR-VKSTAYLSPQELEDVFYQYDVK-a2-b2	MLKL_WT	MLKL_WT	371	376	367	372	137	BS3	0.05	QE	19
KTQTSMSLGTTR-KTQTSMSLGTTR-a1-b2	MLKL_WT	MLKL_WT	358	359	354	355	137	BS3	0.05	QE	20
EKTDRVK-APVAIKVFK-a2-b6	MLKL_WT	MLKL_WT	371	234	367	230	137	BS3	0.05	QE	20
EKTDR-APVAIKVFK-a2-b6	MLKL_WT	MLKL_WT	371	234	367	230	137	BS3	0.05	QE	22
EKTDRVK-STAYLSPQELEDVFYQYDVK-a2-b1	MLKL_WT	MLKL_WT	371	377	367	373	137	BS3	0.05	QE	24
EKTDRVK-KLQAGSIAIVR-a2-b1	MLKL_WT	MLKL_WT	371	238	367	234	137	BS3	0.05	QE	25
GAMGSENLK-FKAALEEANGEIEKFSNR-a1-b2	MLKL_WT	MLKL_WT	1	70	-3	66	136	BS3	0.05	IMPACT	18
EIKTMK-KFESPNILR-a3-b1	MLKL_WT	MLKL_WT	256	260	252	256	136	BS3	0.05	QE	20
GAMGSENLK-VLGLIKPLEMLQDQGKR-a1-b16	MLKL_WT	MLKL_WT	1	54	-3	50	136	BS3	0.05	QE	22
SNICR-DNEKIEASLR-a1-b4	MLKL_WT	MLKL_WT	87	161	83	157	136	BS3	0.05	QE	22
SNICR-FLTASQDKILFK-a1-b8	MLKL_WT	MLKL_WT	87	99	83	95	136	BS3	0.05	QE	23
EIKTMK-KLQAGSIAIVR-a3-b1	MLKL_WT	MLKL_WT	256	238	252	234	136	BS3	0.05	QE	24
DNEKIEASLR-KTQTSMSLGTTR-a4-b2	MLKL_WT	MLKL_WT	161	359	157	355	136	BS3	0.05	QE	25
EKTDRVK-APVAIKVFK-a3-b6	MLKL_WT	MLKL_WT	372	234	368	230	136	BS3	0.05	QE	25
EKTDRVK-APVAIKVFK-a2-b6	MLKL_WT	MLKL_WT	371	234	367	230	135	BS3	0.05	QE	17
SNICR-FLTASQDKILFK-a1-b8	MLKL_WT	MLKL_WT	87	99	83	95	135	BS3	0.05	QE	19
DLTLGKR-KLSTFSK-a6-b7	MLKL_WT	MLKL_WT	309	475	305	471	135	BS3	0.05	QE	20
LEINMKEIK-DNEKIEASLR-a6-b4	MLKL_WT	MLKL_WT	174	161	170	157	135	BS3	0.05	QE	24
LEINMKEIK-KTQTSMSLGTTR-a6-b2	MLKL_WT	MLKL_WT	174	359	170	355	135	BS3	0.05	QE	24
EKTDR-VKSTAYLSPQELEDVFYQYDVK-a2-b2	MLKL_WT	MLKL_WT	371	376	367	372	134	BS3	0.05	IMPACT	17
EKTDR-VKSTAYLSPQELEDVFYQYDVK-a3-b2	MLKL_WT	MLKL_WT	372	376	368	372	134	BS3	0.05	IMPACT	17
KLVAVKR-GAMGSENLK-a1-b1	MLKL_WT	MLKL_WT	426	1	422	-3	134	BS3	0.05	QE	18
EIKTMK-KLQAGSIAIVR-a3-b1	MLKL_WT	MLKL_WT	256	238	252	234	134	BS3	0.05	QE	19
KLSDVWK-KTQTSMSLGTTR-a3-b1	MLKL_WT	MLKL_WT	110	358	106	354	134	BS3	0.05	QE	20
EKTDRVK-GAMGSENLK-a2-b1	MLKL_WT	MLKL_WT	371	1	367	-3	134	BS3	0.05	QE	20
EKTDRVK-KTQTSMSLGTTR-a3-b1	MLKL_WT	MLKL_WT	372	358	368	354	134	BS3	0.05	QE	20
EIKETLR-EIKETLR-a3-b3	MLKL_WT	MLKL_WT	177	177	173	173	134	BS3	0.05	QE	24
EKTDR-KLVAVK-a2-b1	MLKL_WT	MLKL_WT	371	426	367	422	134	BS3	0.05	QE	24
LSTFSK-DLTLGKR-a6-b3	MLKL_WT	MLKL_WT	475	306	471	302	134	BS3	0.05	QE	24
CEEMKYCK-FLTASQDKILFK-a5-b8	MLKL_WT	MLKL_WT	26	99	22	95	134	BS3	0.05	QE	25
DLTLGKR-KLSTFSK-a6-b7	MLKL_WT	MLKL_WT	309	475	305	471	134	BS3	0.05	QE	25
EKTDR-APVAIKVFK-a3-b6	MLKL_WT	MLKL_WT	372	234	368	230	133	BS3	0.05	QE	17
LSTFSK-DLTLGKR-a6-b3	MLKL_WT	MLKL_WT	475	306	471	302	133	BS3	0.05	QE	20
EIKTMK-KFESPNILR-a3-b1	MLKL_WT	MLKL_WT	256	260	252	256	133	BS3	0.05	QE	24
GAMGSENLK-FKAALEEANGEIEKFSNR-a5-b2	MLKL_WT	MLKL_WT	5	70	1	66	133	BS3	0.05	QE	25
KTQTSMSLGTTR-QTFNKEIKTMK-a2-b8	MLKL_WT	MLKL_WT	359	256	355	252	133	BS3	0.05	QE	25
CEEMKYCK-DNEKIEASLR-a5-b4	MLKL_WT	MLKL_WT	26	161	22	157	132	BS3	0.05	QE	18
EKTDRVK-GAMGSENLK-a2-b1	MLKL_WT	MLKL_WT	371	1	367	-3	132	BS3	0.05	QE	18
EKTDR-APVAIKVFK-a3-b6	MLKL_WT	MLKL_WT	372	234	368	230	132	BS3	0.05	QE	18
GAMGSENLK-HIITLGQVIHK-a9-b4	MLKL_WT	MLKL_WT	9	13	5	9	132	BS3	0.05	QE	22
EKTDR-VKSTAYLSPQELEDVFYQYDVK-a2-b2	MLKL_WT	MLKL_WT	371	376	367	372	132	BS3	0.05	QE	22
KTQTSMSLGTTR-VKSTAYLSPQELEDVFYQYDVK-a2-b2	MLKL_WT	MLKL_WT	359	376	355	372	132	BS3	0.05	QE	24
EKTDRVK-GAMGSENLK-a2-b1	MLKL_WT	MLKL_WT	371	1	367	-3	132	BS3	0.05	QE	24
SNICR-DNEKIEASLR-a1-b4	MLKL_WT	MLKL_WT	87	161	83	157	131	BS3	0.05	QE	20
EKTDRVK-STAYLSPQELEDVFYQYDVK-a2-b1	MLKL_WT	MLKL_WT	371	377	367	373	131	BS3	0.05	QE	20
GAMGSENLK-SVPSEKLTTAMNR-a1-b6	MLKL_WT	MLKL_WT	1	61	-3	57	131	BS3	0.05	QE	24
KTQTSMSLGTTR-FLTASQDKILFKDVNR-a1-b5	MLKL_WT	MLKL_WT	358	96	354	92	131	BS3	0.05	QE	25
EKTDR-KLQAGSIAIVR-a2-b1	MLKL_WT	MLKL_WT	371	238	367	234	130	BS3	0.05	QE	20
LSTFSK-GAMGSENLK-a6-b1	MLKL_WT	MLKL_WT	475	1	471	-3	130	BS3	0.05	QE	24
DLTLGKR-GAMGSENLK-a6-b1	MLKL_WT	MLKL_WT	309	1	305	-3	130	BS3	0.05	QE	25
KTQTSMSLGTTR-LHHSEAPELHGKIR-a2-b12	MLKL_WT	MLKL_WT	359	335	355	331	130	BS3	0.05	QE	25
TQTSMSLGTTR-QTFNKEIKTMKK-a4-b5	MLKL_WT	MLKL_WT	362	253	358	249	130	BS3	0.05	QE	25
EKTDRVK-STAYLSPQELEDVFYQYDVK-a2-b1	MLKL_WT	MLKL_WT	371	377	367	373	130	BS3	0.05	QE	25
EKDLTLGK-IFGICIDETVTPPQFSIVMEYCELGTLRELLDR-a2-b26	MLKL_WT	MLKL_WT	303	294	299	290	129	BS3	0.05	IMPACT	17
EKTDRVK-STAYLSPQELEDVFYQYDVK-a2-b1	MLKL_WT	MLKL_WT	371	377	367	373	129	BS3	0.05	IMPACT	17
LSTFSK-DLTLGKR-a6-b6	MLKL_WT	MLKL_WT	475	309	471	305	129	BS3	0.05	IMPACT	17
KLQAGSIAIVR-DNEKIEASLR-a1-b4	MLKL_WT	MLKL_WT	238	161	234	157	129	BS3	0.05	QE	19
KLQAGSIAIVR-KTQTSMSLGTTR-a1-b1	MLKL_WT	MLKL_WT	238	358	234	354	129	BS3	0.05	QE	20
DLTLGKR-EKDLTLGKR-a6-b8	MLKL_WT	MLKL_WT	309	309	305	305	129	BS3	0.05	QE	20
KLSTFSK-GAMGSENLK-a3-b1	MLKL_WT	MLKL_WT	471	1	467	-3	129	BS3	0.05	QE	20
EKTDRVK-STAYLSPQELEDVFYQYDVK-a2-b1	MLKL_WT	MLKL_WT	371	377	367	373	129	BS3	0.05	QE	22
EIKTMKK-KTQTSMSLGTTR-a6-b2	MLKL_WT	MLKL_WT	259	359	255	355	129	BS3	0.05	QE	24
GAMGSENLK-VLGLIKPLEMLQDQGKR-a5-b16	MLKL_WT	MLKL_WT	5	54	1	50	129	BS3	0.05	QE	25
DNEKIEASLR-RLEINMKEIKETLR-a4-b10	MLKL_WT	MLKL_WT	161	177	157	173	129	BS3	0.05	QE	25
EIKTMK-KFESPNILR-a3-b1	MLKL_WT	MLKL_WT	256	260	252	256	129	BS3	0.05	QE	25
KLVAVKR-KTQTSMSLGTTR-a1-b2	MLKL_WT	MLKL_WT	426	359	422	355	129	BS3	0.05	QE	25
EIKTMK-KTQTSMSLGTTR-a3-b2	MLKL_WT	MLKL_WT	256	359	252	355	128	BS3	0.05	QE	22
GAMGSENLK-HIITLGQVIHK-a9-b4	MLKL_WT	MLKL_WT	9	13	5	9	128	BS3	0.05	QE	23
DNEKIEASLR-FLTASQDKILFK-a4-b3	MLKL_WT	MLKL_WT	161	94	157	90	128	BS3	0.05	QE	23
LSTFSK-DLTLGKR-a6-b3	MLKL_WT	MLKL_WT	475	306	471	302	128	BS3	0.05	QE	23
EIKTMK-KLQAGSIAIVR-a3-b1	MLKL_WT	MLKL_WT	256	238	252	234	128	BS3	0.05	QE	25
GAMGSENLK-KLQAGSIAIVR-a5-b1	MLKL_WT	MLKL_WT	5	238	1	234	127	BS3	0.05	QE	18
EIKTMK-KLQAGSIAIVR-a3-b1	MLKL_WT	MLKL_WT	256	238	252	234	127	BS3	0.05	QE	18
GAMGSENLK-KTQTSMSLGTTR-a1-b2	MLKL_WT	MLKL_WT	1	359	-3	355	127	BS3	0.05	QE	19
APVAIKVFKK-TQTSMSLGTTR-a9-b1	MLKL_WT	MLKL_WT	237	359	233	355	127	BS3	0.05	QE	19
LEINMKEIK-KTQTSMSLGTTR-a6-b2	MLKL_WT	MLKL_WT	174	359	170	355	127	BS3	0.05	QE	20
KLVAVKR-GAMGSENLK-a1-b1	MLKL_WT	MLKL_WT	426	1	422	-3	127	BS3	0.05	QE	23
QTFNKEIK-KTQTSMSLGTTR-a5-b2	MLKL_WT	MLKL_WT	253	359	249	355	127	BS3	0.05	QE	24
KTQTSMSLGTTR-QTFNKEIKTMK-a2-b5	MLKL_WT	MLKL_WT	359	253	355	249	127	BS3	0.05	QE	24
EIKTMK-KTQTSMSLGTTR-a3-b2	MLKL_WT	MLKL_WT	256	359	252	355	126	BS3	0.05	QE	18
GAMGSENLK-HIITLGQVIHK-a9-b4	MLKL_WT	MLKL_WT	9	13	5	9	126	BS3	0.05	QE	19
KLVAVKR-GAMGSENLK-a6-b1	MLKL_WT	MLKL_WT	431	1	427	-3	126	BS3	0.05	QE	20
KLVAVKR-GAMGSENLK-a1-b1	MLKL_WT	MLKL_WT	426	1	422	-3	126	BS3	0.05	QE	24
GAMGSENLK-FKAALEEANGEIEKFSNR-a1-b2	MLKL_WT	MLKL_WT	1	70	-3	66	125	BS3	0.05	IMPACT	24
EKDLTLGK-IFGICIDETVTPPQFSIVMEYCELGTLRELLDR-a2-b21	MLKL_WT	MLKL_WT	303	289	299	285	125	BS3	0.05	QE	18
KLSDVWK-APVAIKVFK-a3-b6	MLKL_WT	MLKL_WT	110	234	106	230	125	BS3	0.05	QE	19
QTFNKEIK-KTQTSMSLGTTR-a5-b2	MLKL_WT	MLKL_WT	253	359	249	355	125	BS3	0.05	QE	19
QTFNKEIK-KTQTSMSLGTTR-a5-b2	MLKL_WT	MLKL_WT	253	359	249	355	125	BS3	0.05	QE	20
KTQTSMSLGTTR-QYLPPKCMQEIPQEQIK-a2-b6	MLKL_WT	MLKL_WT	359	187	355	183	125	BS3	0.05	QE	20
GAMGSENLK-SVPSEKLTTAMNR-a5-b6	MLKL_WT	MLKL_WT	5	61	1	57	125	BS3	0.05	QE	22
APVAIKVFKK-TQTSMSLGTTR-a9-b1	MLKL_WT	MLKL_WT	237	359	233	355	125	BS3	0.05	QE	23
KLSDVWK-APVAIKVFK-a3-b6	MLKL_WT	MLKL_WT	110	234	106	230	125	BS3	0.05	QE	24
DNEKIEASLR-CEEMKYCKK-a4-b5	MLKL_WT	MLKL_WT	161	26	157	22	125	BS3	0.05	QE	24
EKTDRVK-GAMGSENLK-a2-b1	MLKL_WT	MLKL_WT	371	1	367	-3	124	BS3	0.05	QE	19
QTFNKEIK-KTQTSMSLGTTR-a5-b1	MLKL_WT	MLKL_WT	253	358	249	354	124	BS3	0.05	QE	20
KFESPNILR-KTQTSMSLGTTR-a1-b2	MLKL_WT	MLKL_WT	260	359	256	355	124	BS3	0.05	QE	20
GAMGSENLK-VLGLIKPLEMLQDQGKR-a5-b16	MLKL_WT	MLKL_WT	5	54	1	50	124	BS3	0.05	QE	22
DLTLGKR-KLSTFSK-a6-b7	MLKL_WT	MLKL_WT	309	475	305	471	124	BS3	0.05	QE	23
KLSDVWK-KTQTSMSLGTTR-a3-b1	MLKL_WT	MLKL_WT	110	358	106	354	124	BS3	0.05	QE	24
QTFNKEIK-QYLPPKCMQEIPQEQIK-a5-b6	MLKL_WT	MLKL_WT	253	187	249	183	124	BS3	0.05	QE	24
KLVAVKR-GAMGSENLK-a6-b1	MLKL_WT	MLKL_WT	431	1	427	-3	124	BS3	0.05	QE	24
DLTLGK-IFGICIDETVTPPQFSIVMEYCELGTLRELLDREK-a3-b35	MLKL_WT	MLKL_WT	306	303	302	299	123	BS3	0.05	QE	18
DNEKIEASLR-KTQTSMSLGTTR-a4-b2	MLKL_WT	MLKL_WT	161	359	157	355	122	BS3	0.05	QE	18
APVAIKVFK-KTQTSMSLGTTR-a6-b2	MLKL_WT	MLKL_WT	234	359	230	355	122	BS3	0.05	QE	19
DLTLGKR-EKDLTLGKR-a6-b8	MLKL_WT	MLKL_WT	309	309	305	305	122	BS3	0.05	QE	19
KLQAGSIAIVR-QYLPPKCMQEIPQEQIK-a1-b6	MLKL_WT	MLKL_WT	238	187	234	183	122	BS3	0.05	QE	23
GAMGSENLK-VLGLIKPLEMLQDQGKR-a5-b16	MLKL_WT	MLKL_WT	5	54	1	50	122	BS3	0.05	QE	24
LSTFSK-DLTLGKR-a6-b6	MLKL_WT	MLKL_WT	475	309	471	305	121	BS3	0.05	IMPACT	24
EIKTMK-KFESPNILR-a3-b1	MLKL_WT	MLKL_WT	256	260	252	256	121	BS3	0.05	QE	18
KLSDVWK-STAYLSPQELEDVFYQYDVK-a1-b1	MLKL_WT	MLKL_WT	108	377	104	373	121	BS3	0.05	QE	19
DNEKIEASLR-DNEKIEASLR-a4-b4	MLKL_WT	MLKL_WT	161	161	157	157	121	BS3	0.05	QE	20
EIKETLR-EIKETLR-a3-b5	MLKL_WT	MLKL_WT	177	179	173	175	121	BS3	0.05	QE	20
KTQTSMSLGTTR-QTFNKEIKTMKK-a5-b11	MLKL_WT	MLKL_WT	362	259	358	255	121	BS3	0.05	QE	20
KTQTSMSLGTTR-QTFNKEIKTMK-a2-b8	MLKL_WT	MLKL_WT	359	256	355	252	121	BS3	0.05	QE	24
GAMGSENLK-VLGLIKPLEMLQDQGKR-a1-b16	MLKL_WT	MLKL_WT	1	54	-3	50	120	BS3	0.05	IMPACT	22
KLSDVWK-KTQTSMSLGTTR-a3-b1	MLKL_WT	MLKL_WT	110	358	106	354	120	BS3	0.05	QE	18
KLSDVWK-KTQTSMSLGTTR-a3-b1	MLKL_WT	MLKL_WT	110	358	106	354	120	BS3	0.05	QE	19
EIKTMK-KTQTSMSLGTTR-a3-b1	MLKL_WT	MLKL_WT	256	358	252	354	120	BS3	0.05	QE	20
GAMGSENLK-VLGLIKPLEMLQDQGKR-a5-b6	MLKL_WT	MLKL_WT	5	44	1	40	120	BS3	0.05	QE	23
GAMGSENLK-KTQTSMSLGTTR-a1-b2	MLKL_WT	MLKL_WT	1	359	-3	355	120	BS3	0.05	QE	24
GAMGSENLK-VKSTAYLSPQELEDVFYQYDVK-a5-b2	MLKL_WT	MLKL_WT	5	376	1	372	120	BS3	0.05	QE	24
GAMGSENLK-HIITLGQVIHKR-a9-b4	MLKL_WT	MLKL_WT	9	13	5	9	120	BS3	0.05	QE	24
TQTSMSLGTTR-QTFNKEIKTMKK-a3-b5	MLKL_WT	MLKL_WT	361	253	357	249	120	BS3	0.05	QE	24
EKTDRVK-APVAIKVFK-a2-b6	MLKL_WT	MLKL_WT	371	234	367	230	120	BS3	0.05	QE	24
FLTASQDK-ILFKDVNR-a5-b4	MLKL_WT	MLKL_WT	96	103	92	99	119	BS3	0.05	IMPACT	24
EKTDRVK-APVAIKVFK-a2-b6	MLKL_WT	MLKL_WT	371	234	367	230	119	BS3	0.05	QE	19
GAMGSENLK-VLGLIKPLEMLQDQGKR-a5-b6	MLKL_WT	MLKL_WT	5	44	1	40	119	BS3	0.05	QE	20
EIKETLR-EIKETLR-a3-b5	MLKL_WT	MLKL_WT	177	179	173	175	119	BS3	0.05	QE	24
DLTLGKR-KLSTFSK-a6-b7	MLKL_WT	MLKL_WT	309	475	305	471	119	BS3	0.05	QE	24
EKTDRVK-APVAIKVFK-a3-b6	MLKL_WT	MLKL_WT	372	234	368	230	119	BS3	0.05	QE	24
LSTFSK-DLTLGKR-a6-b6	MLKL_WT	MLKL_WT	475	309	471	305	118	BS3	0.05	IMPACT	22
GAMGSENLK-QTFNKEIK-a1-b5	MLKL_WT	MLKL_WT	1	253	-3	249	118	BS3	0.05	QE	18
KLQAGSIAIVR-KTQTSMSLGTTR-a1-b2	MLKL_WT	MLKL_WT	238	359	234	355	118	BS3	0.05	QE	19
DNEKIEASLR-FLTASQDKILFK-a4-b3	MLKL_WT	MLKL_WT	161	94	157	90	118	BS3	0.05	QE	20
KTQTSMSLGTTR-QTFNKEIKTMK-a2-b11	MLKL_WT	MLKL_WT	359	259	355	255	118	BS3	0.05	QE	20
DNEKIEASLR-DNEKIEASLR-a4-b4	MLKL_WT	MLKL_WT	161	161	157	157	118	BS3	0.05	QE	24
EIKTMK-MPVSPISQGASWAQEDQQDADEDR-a3-b7	MLKL_WT	MLKL_WT	256	132	252	128	118	BS3	0.05	QE	24
EIKTMKK-TQTSMSLGTTR-a3-b3	MLKL_WT	MLKL_WT	256	361	252	357	118	BS3	0.05	QE	24
DLTLGKR-DLTLGKR-a6-b6	MLKL_WT	MLKL_WT	309	309	305	305	117	BS3	0.05	IMPACT	18
DNEKIEASLR-CEEMKYCKK-a4-b5	MLKL_WT	MLKL_WT	161	26	157	22	117	BS3	0.05	QE	19
DNEKIEASLR-FLTASQDKILFK-a4-b8	MLKL_WT	MLKL_WT	161	99	157	95	117	BS3	0.05	QE	20
EIKTMK-CMQEIPQEQIKEIK-a3-b11	MLKL_WT	MLKL_WT	256	198	252	194	117	BS3	0.05	QE	20
EKTDR-VKSTAYLSPQELEDVFYQYDVK-a2-b2	MLKL_WT	MLKL_WT	371	376	367	372	116	BS3	0.05	IMPACT	18
DLTLGKR-DLTLGKR-a6-b6	MLKL_WT	MLKL_WT	309	309	305	305	116	BS3	0.05	IMPACT	24
EIKETLR-EIKETLR-a3-b3	MLKL_WT	MLKL_WT	177	177	173	173	116	BS3	0.05	QE	19
EKTDRVK-APVAIKVFK-a3-b6	MLKL_WT	MLKL_WT	372	234	368	230	116	BS3	0.05	QE	19
EIKTMK-QYLPPKCMQEIPQEQIK-a3-b6	MLKL_WT	MLKL_WT	256	187	252	183	116	BS3	0.05	QE	20
KTQTSMSLGTTR-QYLPPKCMQEIPQEQIK-a1-b6	MLKL_WT	MLKL_WT	358	187	354	183	116	BS3	0.05	QE	20
GAMGSENLK-VLGLIKPLEMLQDQGKR-a1-b16	MLKL_WT	MLKL_WT	1	54	-3	50	115	BS3	0.05	QE	20
GAMGSENLK-HIITLGQVIHK-a9-b4	MLKL_WT	MLKL_WT	9	13	5	9	115	BS3	0.05	QE	20
KTQTSMSLGTTR-QTFNKEIKTMK-a2-b5	MLKL_WT	MLKL_WT	359	253	355	249	115	BS3	0.05	QE	20
KTQTSMSLGTTR-LHHSEAPELHGKIR-a2-b12	MLKL_WT	MLKL_WT	359	335	355	331	115	BS3	0.05	QE	20
EIKTMK-KTQTSMSLGTTR-a3-b2	MLKL_WT	MLKL_WT	256	359	252	355	114	BS3	0.05	QE	20
GAMGSENLK-VLGLIKPLEMLQDQGKR-a5-b16	MLKL_WT	MLKL_WT	5	54	1	50	113	BS3	0.05	QE	20
KLSDVWK-APVAIKVFK-a3-b6	MLKL_WT	MLKL_WT	110	234	106	230	113	BS3	0.05	QE	20
LSTFSK-DLTLGKR-a6-b6	MLKL_WT	MLKL_WT	475	309	471	305	113	BS3	0.05	QE	20
DLTLGKR-DLTLGKR-a6-b6	MLKL_WT	MLKL_WT	309	309	305	305	112	BS3	0.05	IMPACT	23
KLSDVWK-STAYLSPQELEDVFYQYDVK-a1-b1	MLKL_WT	MLKL_WT	108	377	104	373	108	BS3	0.05	IMPACT	18
EKTDRVK-STAYLSPQELEDVFYQYDVK-a2-b1	MLKL_WT	MLKL_WT	371	377	367	373	108	BS3	0.05	IMPACT	18
GAMGSENLK-VLGLIKPLEMLQDQGKR-a1-b16	MLKL_WT	MLKL_WT	1	54	-3	50	108	BS3	0.05	IMPACT	24
FLTASQDK-ILFKDVNR-a5-b4	MLKL_WT	MLKL_WT	96	103	92	99	106	BS3	0.05	IMPACT	18
LSTFSK-DLTLGKR-a6-b6	MLKL_WT	MLKL_WT	475	309	471	305	106	BS3	0.05	IMPACT	18
EKDLTLGK-IFGICIDETVTPPQFSIVMEYCELGTLRELLDR-a2-b21	MLKL_WT	MLKL_WT	303	289	299	285	103	BS3	0.05	IMPACT	18
GAMGSENLK-VLGLIKPLEMLQDQGKR-a1-b16	MLKL_WT	MLKL_WT	1	54	-3	50	102	BS3	0.05	IMPACT	23
EKTDR-VKSTAYLSPQELEDVFYQYDVK-a2-b2	MLKL_WT	MLKL_WT	371	376	367	372	98	BS3	0.05	IMPACT	24
GAMGSENLK-VLGLIKPLEMLQDQGKR-a1-b6	MLKL_WT	MLKL_WT	1	44	-3	40	97	BS3	0.05	IMPACT	24
LSTFSK-DLTLGKR-a6-b6	MLKL_WT	MLKL_WT	475	309	471	305	92	BS3	0.05	IMPACT	23
GAMGSENLK-VLGLIKPLEMLQDQGKR-a1-b16	MLKL_WT	MLKL_WT	1	54	-3	50	89	BS3	0.05	IMPACT	18
GAMGSENLK-VLGLIKPLEMLQDQGKR-a1-b6	MLKL_WT	MLKL_WT	1	44	-3	40	85	BS3	0.05	IMPACT	23
GAMGSENLK-FKAALEEANGEIEKFSNR-a1-b2	MLKL_WT	MLKL_WT	1	70	-3	66	76	BS3	0.05	IMPACT	23
LSTFSK-DLTLGKR-a5-b6	MLKL_WT	MLKL_WT	474	309	470	305	75	BS3	0.05	IMPACT	23
EKTDRVK-SVPSEKLTTAMNR-a2-b9	MLKL_WT	MLKL_WT	371	64	367	60	71	BS3	0.05	IMPACT	23
KLSDVWK-SVPSEKLTTAMNR-a1-b9	MLKL_WT	MLKL_WT	108	64	104	60	70	BS3	0.05	IMPACT	23
EKTDRVK-SVPSEKLTTAMNR-a3-b6	MLKL_WT	MLKL_WT	372	61	368	57	68	BS3	0.05	IMPACT	23
EKDLTLGK-IFGICIDETVTPPQFSIVMEYCELGTLRELLDR-a2-b26	MLKL_WT	MLKL_WT	303	294	299	290	67	BS3	0.05	IMPACT	23
KLSDVWK-SVPSEKLTTAMNR-a3-b6	MLKL_WT	MLKL_WT	110	61	106	57	66	BS3	0.05	IMPACT	23
DLTLGKR-DLTLGKR-a3-b6	MLKL_WT	MLKL_WT	306	309	302	305	66	BS3	0.05	IMPACT	23
GAMGSENLK-GAMGSENLK-a1-b1	MLKL_WT	MLKL_WT	1	1	-3	-3	215	DSS	0.05	QE	2
SVPSEKLTTAMNR-LSDVWKELSLLLQVEQR-a6-b6	MLKL_WT	MLKL_WT	61	114	57	110	210	DSS	0.05	QE	1
KLQAGSIAIVR-KTQTSMSLGTTR-a1-b1	MLKL_WT	MLKL_WT	238	358	234	354	210	DSS	0.05	QE	6
KLQAGSIAIVR-KTQTSMSLGTTR-a1-b2	MLKL_WT	MLKL_WT	238	359	234	355	209	DSS	0.05	IMPACT	1
KLQAGSIAIVR-KTQTSMSLGTTR-a1-b1	MLKL_WT	MLKL_WT	238	358	234	354	207	DSS	0.05	QE	3
KLQAGSIAIVR-KTQTSMSLGTTR-a1-b2	MLKL_WT	MLKL_WT	238	359	234	355	206	DSS	0.05	QE	4
KLQAGSIAIVR-KTQTSMSLGTTR-a1-b1	MLKL_WT	MLKL_WT	238	358	234	354	205	DSS	0.05	QE	7
KLQAGSIAIVR-KTQTSMSLGTTR-a1-b1	MLKL_WT	MLKL_WT	238	358	234	354	205	DSS	0.05	QE	9
KTQTSMSLGTTR-SSNFLVTQGYQVKLAGFELR-a2-b13	MLKL_WT	MLKL_WT	359	350	355	346	204	DSS	0.05	QE	1
KLQAGSIAIVR-KTQTSMSLGTTR-a1-b2	MLKL_WT	MLKL_WT	238	359	234	355	202	DSS	0.05	IMPACT	3
GAMGSENLK-SVPSEKLTTAMNR-a1-b6	MLKL_WT	MLKL_WT	1	61	-3	57	202	DSS	0.05	QE	6
GAMGSENLK-SVPSEKLTTAMNR-a1-b6	MLKL_WT	MLKL_WT	1	61	-3	57	201	DSS	0.05	QE	1
GAMGSENLK-KLQAGSIAIVR-a1-b1	MLKL_WT	MLKL_WT	1	238	-3	234	201	DSS	0.05	QE	10
KLQAGSIAIVR-KTQTSMSLGTTR-a1-b2	MLKL_WT	MLKL_WT	238	359	234	355	197	DSS	0.05	IMPACT	6
GAMGSENLK-VLGLIKPLEMLQDQGKR-a1-b16	MLKL_WT	MLKL_WT	1	54	-3	50	197	DSS	0.05	QE	4
GAMGSENLK-VLGLIKPLEMLQDQGKR-a1-b16	MLKL_WT	MLKL_WT	1	54	-3	50	196	DSS	0.05	QE	6
KTQTSMSLGTTR-VKSTAYLSPQELEDVFYQYDVK-a1-b2	MLKL_WT	MLKL_WT	358	376	354	372	196	DSS	0.05	QE	6
GAMGSENLK-FKAALEEANGEIEK-a1-b2	MLKL_WT	MLKL_WT	1	70	-3	66	195	DSS	0.05	QE	1
GAMGSENLK-VLGLIKPLEMLQDQGKR-a1-b16	MLKL_WT	MLKL_WT	1	54	-3	50	195	DSS	0.05	QE	3
GAMGSENLK-FKAALEEANGEIEK-a1-b2	MLKL_WT	MLKL_WT	1	70	-3	66	195	DSS	0.05	QE	6
KLQAGSIAIVR-QYLPPKCMQEIPQEQIK-a1-b6	MLKL_WT	MLKL_WT	238	187	234	183	195	DSS	0.05	QE	6
KTQTSMSLGTTR-VKSTAYLSPQELEDVFYQYDVK-a1-b3	MLKL_WT	MLKL_WT	358	377	354	373	194	DSS	0.05	QE	1
KTQTSMSLGTTR-SSNFLVTQGYQVKLAGFELR-a2-b13	MLKL_WT	MLKL_WT	359	350	355	346	194	DSS	0.05	QE	6
SNICR-DNEKIEASLR-a1-b4	MLKL_WT	MLKL_WT	87	161	83	157	194	DSS	0.05	QE	10
APVAIKVFKK-KTQTSMSLGTTR-a6-b2	MLKL_WT	MLKL_WT	234	359	230	355	193	DSS	0.05	QE	1
GAMGSENLK-VLGLIKPLEMLQDQGKR-a1-b16	MLKL_WT	MLKL_WT	1	54	-3	50	193	DSS	0.05	QE	5
KLQAGSIAIVR-KTQTSMSLGTTR-a1-b2	MLKL_WT	MLKL_WT	238	359	234	355	193	DSS	0.05	QE	9
GAMGSENLK-VLGLIKPLEMLQDQGKR-a1-b16	MLKL_WT	MLKL_WT	1	54	-3	50	192	DSS	0.05	IMPACT	3
KLQAGSIAIVR-QYLPPKCMQEIPQEQIK-a1-b6	MLKL_WT	MLKL_WT	238	187	234	183	192	DSS	0.05	QE	3
APVAIKVFK-VKSTAYLSPQELEDVFYQYDVK-a6-b2	MLKL_WT	MLKL_WT	234	376	230	372	192	DSS	0.05	QE	6
KLQAGSIAIVR-QYLPPKCMQEIPQEQIK-a1-b6	MLKL_WT	MLKL_WT	238	187	234	183	192	DSS	0.05	QE	9
KLQAGSIAIVR-QYLPPKCMQEIPQEQIK-a1-b6	MLKL_WT	MLKL_WT	238	187	234	183	191	DSS	0.05	QE	1
GAMGSENLK-KLQAGSIAIVR-a1-b1	MLKL_WT	MLKL_WT	1	238	-3	234	191	DSS	0.05	QE	8
APVAIKVFKK-KTQTSMSLGTTR-a6-b2	MLKL_WT	MLKL_WT	234	359	230	355	190	DSS	0.05	QE	6
GAMGSENLK-VLGLIKPLEMLQDQGKR-a1-b16	MLKL_WT	MLKL_WT	1	54	-3	50	190	DSS	0.05	QE	7
GAMGSENLK-VLGLIKPLEMLQDQGKR-a1-b16	MLKL_WT	MLKL_WT	1	54	-3	50	190	DSS	0.05	QE	8
GAMGSENLK-VLGLIKPLEMLQDQGKR-a1-b16	MLKL_WT	MLKL_WT	1	54	-3	50	190	DSS	0.05	QE	9
KLQAGSIAIVR-KTQTSMSLGTTR-a1-b1	MLKL_WT	MLKL_WT	238	358	234	354	189	DSS	0.05	IMPACT	9
SNICR-DNEKIEASLR-a1-b4	MLKL_WT	MLKL_WT	87	161	83	157	189	DSS	0.05	QE	2
SVPSEKLTTAMNR-LSDVWKELSLLLQVEQR-a4-b6	MLKL_WT	MLKL_WT	59	114	55	110	188	DSS	0.05	IMPACT	1
APVAIKVFK-VKSTAYLSPQELEDVFYQYDVK-a6-b2	MLKL_WT	MLKL_WT	234	376	230	372	188	DSS	0.05	QE	3
GAMGSENLK-SVPSEKLTTAMNR-a1-b6	MLKL_WT	MLKL_WT	1	61	-3	57	187	DSS	0.05	QE	7
SNICR-DNEKIEASLR-a1-b4	MLKL_WT	MLKL_WT	87	161	83	157	186	DSS	0.05	IMPACT	3
DNEKIEASLR-FLTASQDKILFKDVNR-a4-b8	MLKL_WT	MLKL_WT	161	99	157	95	186	DSS	0.05	QE	1
GAMGSENLK-VLGLIKPLEMLQDQGKR-a1-b16	MLKL_WT	MLKL_WT	1	54	-3	50	186	DSS	0.05	QE	2
SVPSEKLTTAMNR-LSDVWKELSLLLQVEQR-a4-b6	MLKL_WT	MLKL_WT	59	114	55	110	186	DSS	0.05	QE	6
GAMGSENLK-FKAALEEANGEIEKFSNR-a1-b2	MLKL_WT	MLKL_WT	1	70	-3	66	185	DSS	0.05	IMPACT	9
SNICR-FLTASQDKILFKDVNR-a1-b8	MLKL_WT	MLKL_WT	87	99	83	95	185	DSS	0.05	QE	6
GAMGSENLK-VLGLIKPLEMLQDQGKR-a1-b16	MLKL_WT	MLKL_WT	1	54	-3	50	185	DSS	0.05	QE	10
SVPSEKLTTAMNR-LSDVWKELSLLLQVEQR-a1-b6	MLKL_WT	MLKL_WT	56	114	52	110	184	DSS	0.05	IMPACT	1
APVAIKVFK-VKSTAYLSPQELEDVFYQYDVK-a6-b2	MLKL_WT	MLKL_WT	234	376	230	372	184	DSS	0.05	IMPACT	1
SVPSEKLTTAMNR-KLSDVWKELSLLLQVEQR-a6-b7	MLKL_WT	MLKL_WT	61	114	57	110	184	DSS	0.05	IMPACT	6
APVAIKVFK-VKSTAYLSPQELEDVFYQYDVK-a6-b3	MLKL_WT	MLKL_WT	234	377	230	373	184	DSS	0.05	QE	1
LSTFSK-DLTLGKR-a6-b6	MLKL_WT	MLKL_WT	475	309	471	305	183	DSS	0.05	IMPACT	3
APVAIKVFK-KTQTSMSLGTTR-a6-b2	MLKL_WT	MLKL_WT	234	359	230	355	183	DSS	0.05	QE	9
EKTDR-KTQTSMSLGTTR-a2-b2	MLKL_WT	MLKL_WT	371	359	367	355	183	DSS	0.05	QE	9
SVPSEKLTTAMNR-LSDVWKELSLLLQVEQR-a6-b6	MLKL_WT	MLKL_WT	61	114	57	110	181	DSS	0.05	IMPACT	1
KLQAGSIAIVR-KTQTSMSLGTTR-a1-b1	MLKL_WT	MLKL_WT	238	358	234	354	181	DSS	0.05	IMPACT	1
DNEKIEASLR-FLTASQDKILFK-a4-b5	MLKL_WT	MLKL_WT	161	96	157	92	181	DSS	0.05	IMPACT	6
DLTLGKR-DLTLGKR-a6-b6	MLKL_WT	MLKL_WT	309	309	305	305	179	DSS	0.05	IMPACT	9
EKTDR-GEYHRAPVAIKVFK-a2-b11	MLKL_WT	MLKL_WT	371	234	367	230	179	DSS	0.05	QE	1
GAMGSENLK-GAMGSENLK-a1-b1	MLKL_WT	MLKL_WT	1	1	-3	-3	178	DSS	0.05	QE	5
SNICR-RDNEKIEASLR-a1-b5	MLKL_WT	MLKL_WT	87	161	83	157	178	DSS	0.05	QE	6
KTQTSMSLGTTR-SSNFLVTQGYQVKLAGFELR-a1-b13	MLKL_WT	MLKL_WT	358	350	354	346	177	DSS	0.05	IMPACT	6
SNICR-RDNEKIEASLR-a1-b5	MLKL_WT	MLKL_WT	87	161	83	157	177	DSS	0.05	QE	1
GAMGSENLK-KLQAGSIAIVR-a1-b1	MLKL_WT	MLKL_WT	1	238	-3	234	177	DSS	0.05	QE	4
EKTDR-KTQTSMSLGTTR-a2-b2	MLKL_WT	MLKL_WT	371	359	367	355	177	DSS	0.05	QE	7
SNICR-FLTASQDKILFK-a1-b8	MLKL_WT	MLKL_WT	87	99	83	95	177	DSS	0.05	QE	8
DLTLGKR-DLTLGKR-a6-b6	MLKL_WT	MLKL_WT	309	309	305	305	177	DSS	0.05	QE	10
KLQAGSIAIVR-KTQTSMSLGTTR-a1-b2	MLKL_WT	MLKL_WT	238	359	234	355	176	DSS	0.05	QE	1
APVAIKVFK-KTQTSMSLGTTR-a6-b2	MLKL_WT	MLKL_WT	234	359	230	355	176	DSS	0.05	QE	3
EKTDR-KTQTSMSLGTTR-a2-b2	MLKL_WT	MLKL_WT	371	359	367	355	176	DSS	0.05	QE	3
EKTDR-KTQTSMSLGTTR-a2-b2	MLKL_WT	MLKL_WT	371	359	367	355	176	DSS	0.05	QE	6
GAMGSENLK-SVPSEKLTTAMNR-a1-b4	MLKL_WT	MLKL_WT	1	59	-3	55	176	DSS	0.05	QE	7
APVAIKVFK-KTQTSMSLGTTR-a6-b2	MLKL_WT	MLKL_WT	234	359	230	355	176	DSS	0.05	QE	7
GAMGSENLK-SVPSEKLTTAMNR-a1-b6	MLKL_WT	MLKL_WT	1	61	-3	57	176	DSS	0.05	QE	8
KLQAGSIAIVR-QYLPPKCMQEIPQEQIK-a1-b6	MLKL_WT	MLKL_WT	238	187	234	183	176	DSS	0.05	QE	8
EKTDR-KTQTSMSLGTTR-a2-b2	MLKL_WT	MLKL_WT	371	359	367	355	176	DSS	0.05	QE	10
EKTDR-KTQTSMSLGTTR-a2-b2	MLKL_WT	MLKL_WT	371	359	367	355	175	DSS	0.05	QE	1
EIKTMK-KTQTSMSLGTTR-a3-b2	MLKL_WT	MLKL_WT	256	359	252	355	175	DSS	0.05	QE	7
GAMGSENLK-FKAALEEANGEIEK-a1-b2	MLKL_WT	MLKL_WT	1	70	-3	66	174	DSS	0.05	IMPACT	6
SNICR-RDNEKIEASLR-a1-b5	MLKL_WT	MLKL_WT	87	161	83	157	174	DSS	0.05	IMPACT	6
LSTFSK-DLTLGKR-a6-b6	MLKL_WT	MLKL_WT	475	309	471	305	174	DSS	0.05	IMPACT	9
GAMGSENLK-SVPSEKLTTAMNR-a5-b6	MLKL_WT	MLKL_WT	5	61	1	57	174	DSS	0.05	QE	1
KLQAGSIAIVR-KTQTSMSLGTTR-a1-b2	MLKL_WT	MLKL_WT	238	359	234	355	174	DSS	0.05	QE	6
SNICR-DNEKIEASLR-a1-b4	MLKL_WT	MLKL_WT	87	161	83	157	173	DSS	0.05	QE	4
APVAIKVFK-VKSTAYLSPQELEDVFYQYDVK-a6-b3	MLKL_WT	MLKL_WT	234	377	230	373	173	DSS	0.05	QE	6
QTFNKEIK-KLQAGSIAIVR-a5-b1	MLKL_WT	MLKL_WT	253	238	249	234	173	DSS	0.05	QE	6
KTQTSMSLGTTR-KTQTSMSLGTTR-a2-b1	MLKL_WT	MLKL_WT	359	358	355	354	172	DSS	0.05	IMPACT	3
KLQAGSIAIVR-KTQTSMSLGTTR-a1-b2	MLKL_WT	MLKL_WT	238	359	234	355	172	DSS	0.05	QE	2
EKTDR-GAMGSENLK-a2-b1	MLKL_WT	MLKL_WT	371	1	367	-3	172	DSS	0.05	QE	9
KTQTSMSLGTTR-KTQTSMSLGTTR-a1-b1	MLKL_WT	MLKL_WT	358	358	354	354	171	DSS	0.05	IMPACT	4
GAMGSENLK-SVPSEKLTTAMNR-a1-b6	MLKL_WT	MLKL_WT	1	61	-3	57	171	DSS	0.05	QE	2
EKTDR-VKSTAYLSPQELEDVFYQYDVK-a2-b2	MLKL_WT	MLKL_WT	371	376	367	372	171	DSS	0.05	QE	2
APVAIKVFK-KTQTSMSLGTTR-a6-b2	MLKL_WT	MLKL_WT	234	359	230	355	171	DSS	0.05	QE	4
SNICR-RDNEKIEASLR-a1-b5	MLKL_WT	MLKL_WT	87	161	83	157	170	DSS	0.05	IMPACT	1
GAMGSENLK-KLQAGSIAIVR-a1-b1	MLKL_WT	MLKL_WT	1	238	-3	234	170	DSS	0.05	QE	3
EKTDR-VKSTAYLSPQELEDVFYQYDVK-a2-b2	MLKL_WT	MLKL_WT	371	376	367	372	170	DSS	0.05	QE	9
GAMGSENLK-KLSDVWKELSLLLQVEQR-a1-b3	MLKL_WT	MLKL_WT	1	110	-3	106	169	DSS	0.05	IMPACT	1
EKTDRVK-STAYLSPQELEDVFYQYDVK-a2-b1	MLKL_WT	MLKL_WT	371	377	367	373	169	DSS	0.05	IMPACT	6
SVPSEKLTTAMNR-LSDVWKELSLLLQVEQR-a4-b6	MLKL_WT	MLKL_WT	59	114	55	110	169	DSS	0.05	QE	1
APVAIKVFK-VKSTAYLSPQELEDVFYQYDVK-a6-b2	MLKL_WT	MLKL_WT	234	376	230	372	169	DSS	0.05	QE	1
EKTDR-KTQTSMSLGTTR-a2-b2	MLKL_WT	MLKL_WT	371	359	367	355	169	DSS	0.05	QE	2
DNEKIEASLR-KTQTSMSLGTTR-a4-b2	MLKL_WT	MLKL_WT	161	359	157	355	169	DSS	0.05	QE	6
EKTDR-KTQTSMSLGTTR-a2-b2	MLKL_WT	MLKL_WT	371	359	367	355	169	DSS	0.05	QE	8
EKTDR-VKSTAYLSPQELEDVFYQYDVK-a2-b2	MLKL_WT	MLKL_WT	371	376	367	372	169	DSS	0.05	QE	8
APVAIKVFKK-VKSTAYLSPQELEDVFYQYDVK-a9-b2	MLKL_WT	MLKL_WT	237	376	233	372	168	DSS	0.05	IMPACT	6
KLQAGSIAIVR-KTQTSMSLGTTR-a1-b1	MLKL_WT	MLKL_WT	238	358	234	354	168	DSS	0.05	IMPACT	6
KLQAGSIAIVR-KTQTSMSLGTTR-a1-b1	MLKL_WT	MLKL_WT	238	358	234	354	168	DSS	0.05	IMPACT	8
SNICR-FLTASQDKILFK-a1-b8	MLKL_WT	MLKL_WT	87	99	83	95	168	DSS	0.05	QE	2
DNEKIEASLR-FLTASQDKILFK-a4-b5	MLKL_WT	MLKL_WT	161	96	157	92	168	DSS	0.05	QE	6
EKTDR-VKSTAYLSPQELEDVFYQYDVK-a2-b2	MLKL_WT	MLKL_WT	371	376	367	372	168	DSS	0.05	QE	7
GAMGSENLK-FKAALEEANGEIEK-a1-b2	MLKL_WT	MLKL_WT	1	70	-3	66	168	DSS	0.05	QE	9
GAMGSENLK-FKAALEEANGEIEK-a1-b2	MLKL_WT	MLKL_WT	1	70	-3	66	168	DSS	0.05	QE	10
GAMGSENLK-VLGLIKPLEMLQDQGKR-a1-b16	MLKL_WT	MLKL_WT	1	54	-3	50	167	DSS	0.05	IMPACT	10
GAMGSENLK-FKAALEEANGEIEK-a1-b2	MLKL_WT	MLKL_WT	1	70	-3	66	167	DSS	0.05	QE	3
DLTLGKR-DLTLGKR-a6-b6	MLKL_WT	MLKL_WT	309	309	305	305	167	DSS	0.05	QE	4
KLVAVKR-GAMGSENLK-a1-b1	MLKL_WT	MLKL_WT	426	1	422	-3	167	DSS	0.05	QE	4
DLTLGKR-DLTLGKR-a6-b6	MLKL_WT	MLKL_WT	309	309	305	305	167	DSS	0.05	QE	5
EKTDR-VKSTAYLSPQELEDVFYQYDVK-a2-b2	MLKL_WT	MLKL_WT	371	376	367	372	167	DSS	0.05	QE	6
GAMGSENLK-FKAALEEANGEIEK-a1-b2	MLKL_WT	MLKL_WT	1	70	-3	66	167	DSS	0.05	QE	8
QTFNKEIK-KFESPNILR-a5-b1	MLKL_WT	MLKL_WT	253	260	249	256	166	DSS	0.05	IMPACT	6
GAMGSENLK-SVPSEKLTTAMNR-a1-b6	MLKL_WT	MLKL_WT	1	61	-3	57	166	DSS	0.05	QE	4
APVAIKVFK-VKSTAYLSPQELEDVFYQYDVK-a6-b2	MLKL_WT	MLKL_WT	234	376	230	372	166	DSS	0.05	QE	7
DLTLGKR-DLTLGKR-a6-b6	MLKL_WT	MLKL_WT	309	309	305	305	166	DSS	0.05	QE	8
KLVAVKR-GAMGSENLK-a1-b1	MLKL_WT	MLKL_WT	426	1	422	-3	166	DSS	0.05	QE	8
GAMGSENLK-VLGLIKPLEMLQDQGKR-a1-b16	MLKL_WT	MLKL_WT	1	54	-3	50	165	DSS	0.05	IMPACT	6
GAMGSENLK-GAMGSENLK-a1-b1	MLKL_WT	MLKL_WT	1	1	-3	-3	165	DSS	0.05	QE	4
GAMGSENLK-SVPSEKLTTAMNR-a1-b6	MLKL_WT	MLKL_WT	1	61	-3	57	165	DSS	0.05	QE	9
QTFNKEIK-KLQAGSIAIVR-a5-b1	MLKL_WT	MLKL_WT	253	238	249	234	165	DSS	0.05	QE	9
EKTDR-KLQAGSIAIVR-a2-b1	MLKL_WT	MLKL_WT	371	238	367	234	165	DSS	0.05	QE	9
GAMGSENLK-VLGLIKPLEMLQDQGKR-a1-b16	MLKL_WT	MLKL_WT	1	54	-3	50	164	DSS	0.05	IMPACT	9
GAMGSENLK-FKAALEEANGEIEK-a1-b2	MLKL_WT	MLKL_WT	1	70	-3	66	164	DSS	0.05	QE	7
EKTDR-VKSTAYLSPQELEDVFYQYDVK-a2-b2	MLKL_WT	MLKL_WT	371	376	367	372	164	DSS	0.05	QE	10
GAMGSENLK-VLGLIKPLEMLQDQGKR-a1-b16	MLKL_WT	MLKL_WT	1	54	-3	50	163	DSS	0.05	IMPACT	4
GAMGSENLK-FKAALEEANGEIEKFSNR-a5-b2	MLKL_WT	MLKL_WT	5	70	1	66	163	DSS	0.05	QE	1
EKTDR-KLQAGSIAIVR-a2-b1	MLKL_WT	MLKL_WT	371	238	367	234	163	DSS	0.05	QE	2
GAMGSENLK-SVPSEKLTTAMNR-a1-b6	MLKL_WT	MLKL_WT	1	61	-3	57	163	DSS	0.05	QE	3
KTQTSMSLGTTR-SSNFLVTQGYQVKLAGFELR-a1-b13	MLKL_WT	MLKL_WT	358	350	354	346	163	DSS	0.05	QE	6
EKTDR-KLQAGSIAIVR-a2-b1	MLKL_WT	MLKL_WT	371	238	367	234	163	DSS	0.05	QE	8
SNICR-DNEKIEASLR-a1-b4	MLKL_WT	MLKL_WT	87	161	83	157	163	DSS	0.05	QE	9
KTQTSMSLGTTR-KTQTSMSLGTTR-a1-b1	MLKL_WT	MLKL_WT	358	358	354	354	163	DSS	0.05	QE	9
KLQAGSIAIVR-KTQTSMSLGTTR-a1-b1	MLKL_WT	MLKL_WT	238	358	234	354	162	DSS	0.05	IMPACT	4
GAMGSENLK-VLGLIKPLEMLQDQGKR-a1-b16	MLKL_WT	MLKL_WT	1	54	-3	50	162	DSS	0.05	QE	1
QTFNKEIK-KLQAGSIAIVR-a5-b1	MLKL_WT	MLKL_WT	253	238	249	234	162	DSS	0.05	QE	1
GAMGSENLK-FKAALEEANGEIEK-a1-b2	MLKL_WT	MLKL_WT	1	70	-3	66	162	DSS	0.05	QE	2
KFESPNILR-QYLPPKCMQEIPQEQIK-a1-b6	MLKL_WT	MLKL_WT	260	187	256	183	162	DSS	0.05	QE	6
GAMGSENLK-FKAALEEANGEIEKFSNR-a5-b2	MLKL_WT	MLKL_WT	5	70	1	66	162	DSS	0.05	QE	7
EKTDR-VKSTAYLSPQELEDVFYQYDVK-a3-b2	MLKL_WT	MLKL_WT	372	376	368	372	161	DSS	0.05	IMPACT	3
EIKETLR-EIKETLR-a3-b3	MLKL_WT	MLKL_WT	177	177	173	173	161	DSS	0.05	QE	3
GAMGSENLK-FKAALEEANGEIEK-a5-b2	MLKL_WT	MLKL_WT	5	70	1	66	161	DSS	0.05	QE	4
EKTDR-GEYHRAPVAIKVFK-a2-b11	MLKL_WT	MLKL_WT	371	234	367	230	161	DSS	0.05	QE	9
LSTFSK-DLTLGKR-a6-b6	MLKL_WT	MLKL_WT	475	309	471	305	160	DSS	0.05	IMPACT	2
EIKTMK-KLQAGSIAIVR-a3-b1	MLKL_WT	MLKL_WT	256	238	252	234	160	DSS	0.05	QE	4
APVAIKVFKK-TQTSMSLGTTR-a9-b1	MLKL_WT	MLKL_WT	237	359	233	355	159	DSS	0.05	QE	1
EKTDR-KLQAGSIAIVR-a2-b1	MLKL_WT	MLKL_WT	371	238	367	234	159	DSS	0.05	QE	3
QTFNKEIK-KLQAGSIAIVR-a5-b1	MLKL_WT	MLKL_WT	253	238	249	234	159	DSS	0.05	QE	7
KTQTSMSLGTTR-KTQTSMSLGTTR-a2-b1	MLKL_WT	MLKL_WT	359	358	355	354	159	DSS	0.05	QE	9
EKTDR-KLQAGSIAIVR-a2-b1	MLKL_WT	MLKL_WT	371	238	367	234	159	DSS	0.05	QE	10
APVAIKVFK-VKSTAYLSPQELEDVFYQYDVK-a6-b4	MLKL_WT	MLKL_WT	234	378	230	374	158	DSS	0.05	IMPACT	6
GAMGSENLK-VLGLIKPLEMLQDQGKR-a5-b16	MLKL_WT	MLKL_WT	5	54	1	50	158	DSS	0.05	QE	1
EKTDR-VKSTAYLSPQELEDVFYQYDVK-a2-b3	MLKL_WT	MLKL_WT	371	377	367	373	158	DSS	0.05	QE	1
QTFNKEIK-KTQTSMSLGTTR-a5-b2	MLKL_WT	MLKL_WT	253	359	249	355	158	DSS	0.05	QE	4
QTFNKEIK-KTQTSMSLGTTR-a5-b2	MLKL_WT	MLKL_WT	253	359	249	355	158	DSS	0.05	QE	6
EIKTMK-KFESPNILR-a3-b1	MLKL_WT	MLKL_WT	256	260	252	256	158	DSS	0.05	QE	6
SNICR-FLTASQDKILFK-a1-b8	MLKL_WT	MLKL_WT	87	99	83	95	158	DSS	0.05	QE	10
DLTLGKR-DLTLGKR-a6-b6	MLKL_WT	MLKL_WT	309	309	305	305	157	DSS	0.05	IMPACT	3
DLTLGKR-DLTLGKR-a6-b6	MLKL_WT	MLKL_WT	309	309	305	305	157	DSS	0.05	QE	2
KTQTSMSLGTTR-KTQTSMSLGTTR-a1-b2	MLKL_WT	MLKL_WT	358	359	354	355	157	DSS	0.05	QE	3
KLSDVWK-APVAIKVFK-a3-b6	MLKL_WT	MLKL_WT	110	234	106	230	157	DSS	0.05	QE	6
EKTDR-KLQAGSIAIVR-a2-b1	MLKL_WT	MLKL_WT	371	238	367	234	157	DSS	0.05	QE	7
DNEKIEASLR-FLTASQDKILFK-a4-b5	MLKL_WT	MLKL_WT	161	96	157	92	157	DSS	0.05	QE	8
DLTLGKR-DLTLGKR-a6-b6	MLKL_WT	MLKL_WT	309	309	305	305	157	DSS	0.05	QE	9
EKTDRVK-STAYLSPQELEDVFYQYDVK-a2-b1	MLKL_WT	MLKL_WT	371	377	367	373	156	DSS	0.05	IMPACT	1
EKTDR-VKSTAYLSPQELEDVFYQYDVK-a2-b2	MLKL_WT	MLKL_WT	371	376	367	372	156	DSS	0.05	QE	1
APVAIKVFK-KTQTSMSLGTTR-a6-b2	MLKL_WT	MLKL_WT	234	359	230	355	156	DSS	0.05	QE	2
EKTDR-KLQAGSIAIVR-a2-b1	MLKL_WT	MLKL_WT	371	238	367	234	156	DSS	0.05	QE	4
EKTDR-LHHSEAPELHGKIR-a3-b12	MLKL_WT	MLKL_WT	372	335	368	331	156	DSS	0.05	QE	6
DLTLGKR-DLTLGKR-a6-b6	MLKL_WT	MLKL_WT	309	309	305	305	156	DSS	0.05	QE	7
QTFNKEIK-KTQTSMSLGTTR-a5-b2	MLKL_WT	MLKL_WT	253	359	249	355	156	DSS	0.05	QE	8
APVAIKVFK-KTQTSMSLGTTR-a6-b2	MLKL_WT	MLKL_WT	234	359	230	355	156	DSS	0.05	QE	10
SVPSEKLTTAMNR-LSDVWKELSLLLQVEQR-a6-b9	MLKL_WT	MLKL_WT	61	117	57	113	155	DSS	0.05	IMPACT	1
GAMGSENLK-FKAALEEANGEIEK-a1-b2	MLKL_WT	MLKL_WT	1	70	-3	66	155	DSS	0.05	IMPACT	3
LSTFSK-DLTLGKR-a6-b6	MLKL_WT	MLKL_WT	475	309	471	305	155	DSS	0.05	IMPACT	6
KTQTSMSLGTTR-KTQTSMSLGTTR-a1-b1	MLKL_WT	MLKL_WT	358	358	354	354	155	DSS	0.05	IMPACT	9
EKTDR-VKSTAYLSPQELEDVFYQYDVK-a3-b2	MLKL_WT	MLKL_WT	372	376	368	372	155	DSS	0.05	IMPACT	9
EKTDR-VKSTAYLSPQELEDVFYQYDVK-a2-b2	MLKL_WT	MLKL_WT	371	376	367	372	155	DSS	0.05	IMPACT	10
QTFNKEIK-KTQTSMSLGTTR-a5-b4	MLKL_WT	MLKL_WT	253	361	249	357	155	DSS	0.05	QE	1
EIKTMK-KFESPNILR-a3-b1	MLKL_WT	MLKL_WT	256	260	252	256	155	DSS	0.05	QE	4
EKTDR-KTQTSMSLGTTR-a2-b2	MLKL_WT	MLKL_WT	371	359	367	355	155	DSS	0.05	QE	4
GAMGSENLK-FKAALEEANGEIEKFSNR-a5-b2	MLKL_WT	MLKL_WT	5	70	1	66	155	DSS	0.05	QE	6
APVAIKVFK-VKSTAYLSPQELEDVFYQYDVK-a6-b2	MLKL_WT	MLKL_WT	234	376	230	372	155	DSS	0.05	QE	8
EKTDR-APVAIKVFK-a3-b6	MLKL_WT	MLKL_WT	372	234	368	230	155	DSS	0.05	QE	9
GAMGSENLK-FKAALEEANGEIEKFSNR-a5-b2	MLKL_WT	MLKL_WT	5	70	1	66	155	DSS	0.05	QE	10
GAMGSENLK-VLGLIKPLEMLQDQGKR-a1-b16	MLKL_WT	MLKL_WT	1	54	-3	50	154	DSS	0.05	IMPACT	1
SNICR-DNEKIEASLR-a1-b4	MLKL_WT	MLKL_WT	87	161	83	157	154	DSS	0.05	IMPACT	4
KLQAGSIAIVR-KTQTSMSLGTTR-a1-b2	MLKL_WT	MLKL_WT	238	359	234	355	154	DSS	0.05	IMPACT	9
EKTDRVK-APVAIKVFK-a3-b6	MLKL_WT	MLKL_WT	372	234	368	230	154	DSS	0.05	QE	6
KLQAGSIAIVR-QYLPPKCMQEIPQEQIK-a1-b6	MLKL_WT	MLKL_WT	238	187	234	183	154	DSS	0.05	QE	10
EKTDR-APVAIKVFK-a2-b6	MLKL_WT	MLKL_WT	371	234	367	230	153	DSS	0.05	IMPACT	1
EKTDR-VKSTAYLSPQELEDVFYQYDVK-a3-b2	MLKL_WT	MLKL_WT	372	376	368	372	153	DSS	0.05	IMPACT	6
EKTDR-VKSTAYLSPQELEDVFYQYDVK-a2-b4	MLKL_WT	MLKL_WT	371	378	367	374	153	DSS	0.05	IMPACT	9
EKTDR-VKSTAYLSPQELEDVFYQYDVK-a3-b2	MLKL_WT	MLKL_WT	372	376	368	372	153	DSS	0.05	IMPACT	10
GAMGSENLK-SVPSEKLTTAMNR-a1-b4	MLKL_WT	MLKL_WT	1	59	-3	55	153	DSS	0.05	QE	1
SSNFLVTQGYQVK-LAGFELRKTQTSMSLGTTR-a10-b8	MLKL_WT	MLKL_WT	347	358	343	354	153	DSS	0.05	QE	6
GAMGSENLK-KLSDVWKELSLLLQVEQR-a1-b1	MLKL_WT	MLKL_WT	1	108	-3	104	152	DSS	0.05	IMPACT	1
LSTFSK-AHDPSVRPSVDEILKK-a6-b15	MLKL_WT	MLKL_WT	475	468	471	464	152	DSS	0.05	IMPACT	1
EKTDRVK-STAYLSPQELEDVFYQYDVK-a2-b2	MLKL_WT	MLKL_WT	371	378	367	374	152	DSS	0.05	IMPACT	3
DLTLGKR-DLTLGKR-a6-b6	MLKL_WT	MLKL_WT	309	309	305	305	152	DSS	0.05	IMPACT	4
LSTFSK-AHDPSVRPSVDEILKK-a6-b15	MLKL_WT	MLKL_WT	475	468	471	464	152	DSS	0.05	IMPACT	6
GAMGSENLK-GAMGSENLK-a1-b1	MLKL_WT	MLKL_WT	1	1	-3	-3	152	DSS	0.05	IMPACT	9
EKTDR-VKSTAYLSPQELEDVFYQYDVK-a2-b2	MLKL_WT	MLKL_WT	371	376	367	372	152	DSS	0.05	IMPACT	9
SSNFLVTQGYQVK-LAGFELRKTQTSMSLGTTR-a10-b8	MLKL_WT	MLKL_WT	347	358	343	354	152	DSS	0.05	QE	1
KLQAGSIAIVR-KTQTSMSLGTTR-a1-b2	MLKL_WT	MLKL_WT	238	359	234	355	152	DSS	0.05	QE	3
DNEKIEASLR-FLTASQDKILFK-a4-b8	MLKL_WT	MLKL_WT	161	99	157	95	151	DSS	0.05	IMPACT	3
EKTDR-VKSTAYLSPQELEDVFYQYDVK-a2-b2	MLKL_WT	MLKL_WT	371	376	367	372	151	DSS	0.05	IMPACT	3
QTFNKEIK-KTQTSMSLGTTR-a5-b2	MLKL_WT	MLKL_WT	253	359	249	355	151	DSS	0.05	QE	1
GAMGSENLK-GAMGSENLK-a1-b1	MLKL_WT	MLKL_WT	1	1	-3	-3	151	DSS	0.05	QE	3
SVPSEKLTTAMNR-LSDVWKELSLLLQVEQR-a4-b6	MLKL_WT	MLKL_WT	59	114	55	110	151	DSS	0.05	QE	7
EKTDR-GAMGSENLK-a2-b1	MLKL_WT	MLKL_WT	371	1	367	-3	151	DSS	0.05	QE	7
GAMGSENLK-FKAALEEANGEIEKFSNR-a5-b2	MLKL_WT	MLKL_WT	5	70	1	66	151	DSS	0.05	QE	9
DNEKIEASLR-FLTASQDKILFK-a4-b3	MLKL_WT	MLKL_WT	161	94	157	90	151	DSS	0.05	QE	9
APVAIKVFKK-TQTSMSLGTTR-a9-b1	MLKL_WT	MLKL_WT	237	359	233	355	151	DSS	0.05	QE	9
GAMGSENLK-GAMGSENLK-a1-b1	MLKL_WT	MLKL_WT	1	1	-3	-3	151	DSS	0.05	QE	10
EIKTMK-KFESPNILR-a3-b1	MLKL_WT	MLKL_WT	256	260	252	256	151	DSS	0.05	QE	10
APVAIKVFK-KTQTSMSLGTTR-a6-b2	MLKL_WT	MLKL_WT	234	359	230	355	150	DSS	0.05	IMPACT	1
EKTDR-APVAIKVFK-a3-b6	MLKL_WT	MLKL_WT	372	234	368	230	150	DSS	0.05	QE	3
KTQTSMSLGTTR-LHHSEAPELHGKIR-a2-b12	MLKL_WT	MLKL_WT	359	335	355	331	150	DSS	0.05	QE	6
LSTFSK-DLTLGKR-a6-b6	MLKL_WT	MLKL_WT	475	309	471	305	150	DSS	0.05	QE	9
GAMGSENLK-FKAALEEANGEIEK-a1-b2	MLKL_WT	MLKL_WT	1	70	-3	66	149	DSS	0.05	IMPACT	1
GAMGSENLK-VLGLIKPLEMLQDQGKR-a1-b16	MLKL_WT	MLKL_WT	1	54	-3	50	149	DSS	0.05	IMPACT	2
DLTLGKR-DLTLGKR-a6-b6	MLKL_WT	MLKL_WT	309	309	305	305	149	DSS	0.05	IMPACT	5
SVPSEKLTTAMNR-KLSDVWKELSLLLQVEQR-a1-b7	MLKL_WT	MLKL_WT	56	114	52	110	149	DSS	0.05	IMPACT	6
LSTFSK-DLTLGKR-a6-b6	MLKL_WT	MLKL_WT	475	309	471	305	149	DSS	0.05	IMPACT	10
GAMGSENLK-HIITLGQVIHKR-a9-b4	MLKL_WT	MLKL_WT	9	13	5	9	149	DSS	0.05	QE	1
SNICR-FLTASQDKILFK-a1-b8	MLKL_WT	MLKL_WT	87	99	83	95	149	DSS	0.05	QE	4
SNICR-DNEKIEASLR-a1-b4	MLKL_WT	MLKL_WT	87	161	83	157	149	DSS	0.05	QE	8
KLQAGSIAIVR-DNEKIEASLR-a1-b4	MLKL_WT	MLKL_WT	238	161	234	157	149	DSS	0.05	QE	9
APVAIKVFK-VKSTAYLSPQELEDVFYQYDVK-a6-b2	MLKL_WT	MLKL_WT	234	376	230	372	148	DSS	0.05	IMPACT	2
EKTDR-VKSTAYLSPQELEDVFYQYDVK-a3-b2	MLKL_WT	MLKL_WT	372	376	368	372	148	DSS	0.05	IMPACT	4
APVAIKVFKK-VKSTAYLSPQELEDVFYQYDVK-a6-b2	MLKL_WT	MLKL_WT	234	376	230	372	148	DSS	0.05	IMPACT	6
EKTDR-VKSTAYLSPQELEDVFYQYDVK-a2-b2	MLKL_WT	MLKL_WT	371	376	367	372	148	DSS	0.05	IMPACT	6
DLTLGKR-DLTLGKR-a6-b6	MLKL_WT	MLKL_WT	309	309	305	305	148	DSS	0.05	IMPACT	10
EKTDRVK-STAYLSPQELEDVFYQYDVK-a2-b1	MLKL_WT	MLKL_WT	371	377	367	373	148	DSS	0.05	IMPACT	10
SNICR-RDNEKIEASLR-a1-b5	MLKL_WT	MLKL_WT	87	161	83	157	148	DSS	0.05	QE	3
GAMGSENLK-FKAALEEANGEIEK-a1-b2	MLKL_WT	MLKL_WT	1	70	-3	66	148	DSS	0.05	QE	4
EKTDR-GAMGSENLK-a3-b1	MLKL_WT	MLKL_WT	372	1	368	-3	148	DSS	0.05	QE	4
LSTFSK-AHDPSVRPSVDEILKK-a2-b15	MLKL_WT	MLKL_WT	471	468	467	464	148	DSS	0.05	QE	6
SNICR-DNEKIEASLR-a1-b4	MLKL_WT	MLKL_WT	87	161	83	157	148	DSS	0.05	QE	7
KLQAGSIAIVR-DNEKIEASLR-a1-b4	MLKL_WT	MLKL_WT	238	161	234	157	148	DSS	0.05	QE	8
EKTDR-VKSTAYLSPQELEDVFYQYDVK-a2-b2	MLKL_WT	MLKL_WT	371	376	367	372	147	DSS	0.05	IMPACT	1
EKTDR-VKSTAYLSPQELEDVFYQYDVK-a3-b2	MLKL_WT	MLKL_WT	372	376	368	372	147	DSS	0.05	IMPACT	1
DNEKIEASLR-FLTASQDKILFK-a4-b3	MLKL_WT	MLKL_WT	161	94	157	90	147	DSS	0.05	QE	1
KTQTSMSLGTTR-VKSTAYLSPQELEDVFYQYDVK-a2-b2	MLKL_WT	MLKL_WT	359	376	355	372	147	DSS	0.05	QE	1
KFESPNILR-KTQTSMSLGTTR-a1-b2	MLKL_WT	MLKL_WT	260	359	256	355	147	DSS	0.05	QE	6
KTQTSMSLGTTR-QTFNKEIKTMKK-a2-b5	MLKL_WT	MLKL_WT	359	253	355	249	147	DSS	0.05	QE	6
KTQTSMSLGTTR-KTQTSMSLGTTR-a1-b2	MLKL_WT	MLKL_WT	358	359	354	355	147	DSS	0.05	QE	8
KLQAGSIAIVR-KTQTSMSLGTTR-a1-b1	MLKL_WT	MLKL_WT	238	358	234	354	147	DSS	0.05	QE	10
KLSDVWK-STAYLSPQELEDVFYQYDVK-a1-b2	MLKL_WT	MLKL_WT	108	378	104	374	146	DSS	0.05	IMPACT	6
KLQAGSIAIVR-KTQTSMSLGTTR-a1-b2	MLKL_WT	MLKL_WT	238	359	234	355	146	DSS	0.05	IMPACT	7
EKTDR-VKSTAYLSPQELEDVFYQYDVK-a2-b2	MLKL_WT	MLKL_WT	371	376	367	372	146	DSS	0.05	IMPACT	8
KTQTSMSLGTTR-KTQTSMSLGTTR-a1-b1	MLKL_WT	MLKL_WT	358	358	354	354	146	DSS	0.05	QE	3
APVAIKVFKK-TQTSMSLGTTR-a9-b1	MLKL_WT	MLKL_WT	237	359	233	355	146	DSS	0.05	QE	6
KLQAGSIAIVR-KTQTSMSLGTTR-a1-b1	MLKL_WT	MLKL_WT	238	358	234	354	146	DSS	0.05	QE	8
KTQTSMSLGTTR-KTQTSMSLGTTR-a1-b1	MLKL_WT	MLKL_WT	358	358	354	354	146	DSS	0.05	QE	8
KLVAVKR-GAMGSENLK-a1-b1	MLKL_WT	MLKL_WT	426	1	422	-3	145	DSS	0.05	QE	3
GAMGSENLK-KTQTSMSLGTTR-a1-b2	MLKL_WT	MLKL_WT	1	359	-3	355	145	DSS	0.05	QE	9
EKTDR-GAMGSENLK-a2-b1	MLKL_WT	MLKL_WT	371	1	367	-3	145	DSS	0.05	QE	10
DLTLGKR-DLTLGKR-a6-b6	MLKL_WT	MLKL_WT	309	309	305	305	144	DSS	0.05	IMPACT	2
EKTDR-VKSTAYLSPQELEDVFYQYDVK-a2-b4	MLKL_WT	MLKL_WT	371	378	367	374	144	DSS	0.05	IMPACT	4
EKTDRVK-STAYLSPQELEDVFYQYDVK-a2-b2	MLKL_WT	MLKL_WT	371	378	367	374	144	DSS	0.05	IMPACT	8
KLQAGSIAIVR-KTQTSMSLGTTR-a1-b2	MLKL_WT	MLKL_WT	238	359	234	355	144	DSS	0.05	QE	5
KFESPNILR-QTFNKEIKTMK-a1-b8	MLKL_WT	MLKL_WT	260	256	256	252	144	DSS	0.05	QE	6
LSTFSK-ELLDREKDLTLGKR-a5-b13	MLKL_WT	MLKL_WT	474	309	470	305	144	DSS	0.05	QE	6
GAMGSENLK-SVPSEKLTTAMNR-a1-b4	MLKL_WT	MLKL_WT	1	59	-3	55	143	DSS	0.05	QE	4
KLSDVWK-APVAIKVFK-a3-b6	MLKL_WT	MLKL_WT	110	234	106	230	143	DSS	0.05	QE	4
KQCRR-APVAIKVFKK-a1-b9	MLKL_WT	MLKL_WT	30	237	26	233	143	DSS	0.05	QE	6
GAMGSENLK-KLQAGSIAIVR-a1-b1	MLKL_WT	MLKL_WT	1	238	-3	234	143	DSS	0.05	QE	7
KLQAGSIAIVR-KTQTSMSLGTTR-a1-b2	MLKL_WT	MLKL_WT	238	359	234	355	143	DSS	0.05	QE	7
SNICR-FLTASQDKILFKDVNR-a1-b8	MLKL_WT	MLKL_WT	87	99	83	95	143	DSS	0.05	QE	9
EIKTMK-KTQTSMSLGTTR-a3-b4	MLKL_WT	MLKL_WT	256	361	252	357	143	DSS	0.05	QE	9
KFESPNILR-KTQTSMSLGTTR-a1-b2	MLKL_WT	MLKL_WT	260	359	256	355	143	DSS	0.05	QE	9
EKTDR-VKSTAYLSPQELEDVFYQYDVK-a3-b2	MLKL_WT	MLKL_WT	372	376	368	372	142	DSS	0.05	IMPACT	2
GAMGSENLK-FKAALEEANGEIEKFSNR-a1-b2	MLKL_WT	MLKL_WT	1	70	-3	66	142	DSS	0.05	IMPACT	8
EKTDR-KTQTSMSLGTTR-a2-b1	MLKL_WT	MLKL_WT	371	358	367	354	142	DSS	0.05	QE	1
GAMGSENLK-VLGLIKPLEMLQDQGKR-a5-b16	MLKL_WT	MLKL_WT	5	54	1	50	142	DSS	0.05	QE	3
APVAIKVFKK-TQTSMSLGTTR-a9-b1	MLKL_WT	MLKL_WT	237	359	233	355	142	DSS	0.05	QE	3
LSTFSK-DLTLGKR-a6-b6	MLKL_WT	MLKL_WT	475	309	471	305	142	DSS	0.05	QE	3
EKTDRVK-APVAIKVFK-a2-b6	MLKL_WT	MLKL_WT	371	234	367	230	142	DSS	0.05	QE	4
DNEKIEASLR-CEEMKYCKK-a4-b5	MLKL_WT	MLKL_WT	161	26	157	22	142	DSS	0.05	QE	6
DNEKIEASLR-FLTASQDKILFK-a4-b5	MLKL_WT	MLKL_WT	161	96	157	92	142	DSS	0.05	QE	10
KTQTSMSLGTTR-KTQTSMSLGTTR-a1-b1	MLKL_WT	MLKL_WT	358	358	354	354	142	DSS	0.05	QE	10
GAMGSENLK-KTQTSMSLGTTR-a5-b1	MLKL_WT	MLKL_WT	5	358	1	354	141	DSS	0.05	QE	3
DLTLGKR-DLTLGKR-a6-b6	MLKL_WT	MLKL_WT	309	309	305	305	141	DSS	0.05	QE	3
EKTDRVK-GAMGSENLK-a2-b1	MLKL_WT	MLKL_WT	371	1	367	-3	141	DSS	0.05	QE	4
GAMGSENLK-FKAALEEANGEIEK-a1-b2	MLKL_WT	MLKL_WT	1	70	-3	66	141	DSS	0.05	QE	5
EKTDR-GAMGSENLK-a2-b1	MLKL_WT	MLKL_WT	371	1	367	-3	141	DSS	0.05	QE	8
KLQAGSIAIVR-KTQTSMSLGTTR-a1-b2	MLKL_WT	MLKL_WT	238	359	234	355	140	DSS	0.05	IMPACT	2
GAMGSENLK-FKAALEEANGEIEK-a1-b2	MLKL_WT	MLKL_WT	1	70	-3	66	140	DSS	0.05	IMPACT	4
GAMGSENLK-VLGLIKPLEMLQDQGKR-a1-b16	MLKL_WT	MLKL_WT	1	54	-3	50	140	DSS	0.05	IMPACT	8
EIKTMK-KTQTSMSLGTTR-a3-b2	MLKL_WT	MLKL_WT	256	359	252	355	140	DSS	0.05	QE	6
EKTDRVK-KLQAGSIAIVR-a2-b1	MLKL_WT	MLKL_WT	371	238	367	234	140	DSS	0.05	QE	6
KLVAVKR-GAMGSENLK-a1-b1	MLKL_WT	MLKL_WT	426	1	422	-3	140	DSS	0.05	QE	9
APVAIKVFK-VKSTAYLSPQELEDVFYQYDVK-a6-b4	MLKL_WT	MLKL_WT	234	378	230	374	139	DSS	0.05	IMPACT	2
KLSDVWK-STAYLSPQELEDVFYQYDVK-a1-b4	MLKL_WT	MLKL_WT	108	380	104	376	139	DSS	0.05	IMPACT	8
KLSDVWK-APVAIKVFK-a3-b6	MLKL_WT	MLKL_WT	110	234	106	230	139	DSS	0.05	QE	1
EKTDRVK-APVAIKVFK-a3-b6	MLKL_WT	MLKL_WT	372	234	368	230	139	DSS	0.05	QE	1
QTFNKEIK-QYLPPKCMQEIPQEQIK-a5-b6	MLKL_WT	MLKL_WT	253	187	249	183	139	DSS	0.05	QE	6
EKTDR-LHHSEAPELHGKIR-a2-b12	MLKL_WT	MLKL_WT	371	335	367	331	139	DSS	0.05	QE	6
GAMGSENLK-KLQAGSIAIVR-a1-b1	MLKL_WT	MLKL_WT	1	238	-3	234	139	DSS	0.05	QE	9
DNEKIEASLR-KTQTSMSLGTTR-a4-b2	MLKL_WT	MLKL_WT	161	359	157	355	139	DSS	0.05	QE	10
QTFNKEIK-KTQTSMSLGTTR-a5-b2	MLKL_WT	MLKL_WT	253	359	249	355	139	DSS	0.05	QE	10
GAMGSENLK-GAMGSENLK-a1-b1	MLKL_WT	MLKL_WT	1	1	-3	-3	138	DSS	0.05	IMPACT	2
GAMGSENLK-FKAALEEANGEIEK-a5-b2	MLKL_WT	MLKL_WT	5	70	1	66	138	DSS	0.05	IMPACT	7
EKTDRVK-APVAIKVFK-a3-b6	MLKL_WT	MLKL_WT	372	234	368	230	138	DSS	0.05	QE	4
KLSTFSK-AHDPSVRPSVDEILK-a1-b9	MLKL_WT	MLKL_WT	469	462	465	458	138	DSS	0.05	QE	6
EIKETLR-EIKETLR-a3-b5	MLKL_WT	MLKL_WT	177	179	173	175	138	DSS	0.05	QE	9
EKTDR-VKSTAYLSPQELEDVFYQYDVK-a2-b2	MLKL_WT	MLKL_WT	371	376	367	372	137	DSS	0.05	IMPACT	2
DLTLGKR-DLTLGKR-a6-b6	MLKL_WT	MLKL_WT	309	309	305	305	137	DSS	0.05	IMPACT	8
EKTDRVK-STAYLSPQELEDVFYQYDVK-a2-b1	MLKL_WT	MLKL_WT	371	377	367	373	137	DSS	0.05	IMPACT	8
CEEMKYCK-DNEKIEASLR-a5-b4	MLKL_WT	MLKL_WT	26	161	22	157	137	DSS	0.05	QE	6
KTQTSMSLGTTR-QTFNKEIKTMK-a2-b8	MLKL_WT	MLKL_WT	359	256	355	252	137	DSS	0.05	QE	6
EKTDRVK-STAYLSPQELEDVFYQYDVK-a2-b1	MLKL_WT	MLKL_WT	371	377	367	373	137	DSS	0.05	QE	6
EKTDR-APVAIKVFK-a3-b6	MLKL_WT	MLKL_WT	372	234	368	230	137	DSS	0.05	QE	7
GAMGSENLK-VLGLIKPLEMLQDQGKR-a5-b16	MLKL_WT	MLKL_WT	5	54	1	50	137	DSS	0.05	QE	8
KLQAGSIAIVR-KTQTSMSLGTTR-a1-b2	MLKL_WT	MLKL_WT	238	359	234	355	137	DSS	0.05	QE	8
EKTDR-VKSTAYLSPQELEDVFYQYDVK-a2-b2	MLKL_WT	MLKL_WT	371	376	367	372	136	DSS	0.05	IMPACT	4
EKTDRVK-STAYLSPQELEDVFYQYDVK-a2-b1	MLKL_WT	MLKL_WT	371	377	367	373	136	DSS	0.05	QE	2
KTQTSMSLGTTR-QYLPPKCMQEIPQEQIK-a2-b6	MLKL_WT	MLKL_WT	359	187	355	183	136	DSS	0.05	QE	3
EKTDR-KLQAGSIAIVR-a3-b1	MLKL_WT	MLKL_WT	372	238	368	234	136	DSS	0.05	QE	3
KLQAGSIAIVR-QYLPPKCMQEIPQEQIK-a1-b6	MLKL_WT	MLKL_WT	238	187	234	183	136	DSS	0.05	QE	4
LSTFSK-FLTASQDKILFKDVNR-a6-b5	MLKL_WT	MLKL_WT	475	96	471	92	136	DSS	0.05	QE	6
EIKETLR-EIKETLR-a3-b3	MLKL_WT	MLKL_WT	177	177	173	173	136	DSS	0.05	QE	8
GAMGSENLK-FKAALEEANGEIEK-a5-b2	MLKL_WT	MLKL_WT	5	70	1	66	135	DSS	0.05	IMPACT	2
GAMGSENLK-FKAALEEANGEIEK-a1-b2	MLKL_WT	MLKL_WT	1	70	-3	66	135	DSS	0.05	IMPACT	7
SNICR-RDNEKIEASLR-a1-b5	MLKL_WT	MLKL_WT	87	161	83	157	135	DSS	0.05	IMPACT	8
KLSDVWK-KLQAGSIAIVR-a3-b1	MLKL_WT	MLKL_WT	110	238	106	234	135	DSS	0.05	QE	1
EKTDRVK-KLQAGSIAIVR-a3-b1	MLKL_WT	MLKL_WT	372	238	368	234	135	DSS	0.05	QE	1
EIKETLR-GAMGSENLK-a3-b1	MLKL_WT	MLKL_WT	177	1	173	-3	135	DSS	0.05	QE	3
APVAIKVFKK-TQTSMSLGTTR-a9-b1	MLKL_WT	MLKL_WT	237	359	233	355	135	DSS	0.05	QE	4
GAMGSENLK-SVPSEKLTTAMNR-a1-b4	MLKL_WT	MLKL_WT	1	59	-3	55	135	DSS	0.05	QE	6
FLTASQDKILFKDVNR-FKAALEEANGEIEKFSNR-a3-b14	MLKL_WT	MLKL_WT	94	82	90	78	135	DSS	0.05	QE	6
EKTDR-GAMGSENLK-a2-b1	MLKL_WT	MLKL_WT	371	1	367	-3	135	DSS	0.05	QE	6
APVAIKVFK-KTQTSMSLGTTR-a6-b2	MLKL_WT	MLKL_WT	234	359	230	355	135	DSS	0.05	QE	8
APVAIKVFKK-TQTSMSLGTTR-a9-b1	MLKL_WT	MLKL_WT	237	359	233	355	135	DSS	0.05	QE	8
EKTDR-KTQTSMSLGTTR-a2-b1	MLKL_WT	MLKL_WT	371	358	367	354	135	DSS	0.05	QE	9
EKTDRVK-STAYLSPQELEDVFYQYDVK-a2-b1	MLKL_WT	MLKL_WT	371	377	367	373	135	DSS	0.05	QE	9
KLSDVWK-STAYLSPQELEDVFYQYDVK-a1-b2	MLKL_WT	MLKL_WT	108	378	104	374	134	DSS	0.05	IMPACT	2
EKTDRVK-STAYLSPQELEDVFYQYDVK-a2-b2	MLKL_WT	MLKL_WT	371	378	367	374	134	DSS	0.05	IMPACT	2
KLSDVWK-STAYLSPQELEDVFYQYDVK-a1-b1	MLKL_WT	MLKL_WT	108	377	104	373	134	DSS	0.05	IMPACT	8
DNEKIEASLR-CEEMKYCKK-a4-b5	MLKL_WT	MLKL_WT	161	26	157	22	134	DSS	0.05	QE	1
DLTLGKR-QYLPPKCMQEIPQEQIK-a6-b6	MLKL_WT	MLKL_WT	309	187	305	183	134	DSS	0.05	QE	1
QTFNKEIK-KTQTSMSLGTTR-a5-b2	MLKL_WT	MLKL_WT	253	359	249	355	134	DSS	0.05	QE	2
LSTFSK-DLTLGKR-a6-b6	MLKL_WT	MLKL_WT	475	309	471	305	134	DSS	0.05	QE	2
EKTDR-GAMGSENLK-a2-b1	MLKL_WT	MLKL_WT	371	1	367	-3	134	DSS	0.05	QE	3
APVAIKVFK-ENEVSTLYKGEYHR-a6-b12	MLKL_WT	MLKL_WT	234	226	230	222	134	DSS	0.05	QE	6
QTFNKEIK-KTQTSMSLGTTR-a5-b2	MLKL_WT	MLKL_WT	253	359	249	355	134	DSS	0.05	QE	9
GAMGSENLK-FKAALEEANGEIEKFSNR-a1-b2	MLKL_WT	MLKL_WT	1	70	-3	66	133	DSS	0.05	IMPACT	2
KLQAGSIAIVR-KTQTSMSLGTTR-a1-b2	MLKL_WT	MLKL_WT	238	359	234	355	133	DSS	0.05	IMPACT	4
LSTFSK-DLTLGKR-a6-b6	MLKL_WT	MLKL_WT	475	309	471	305	133	DSS	0.05	IMPACT	4
APVAIKVFK-VKSTAYLSPQELEDVFYQYDVK-a6-b2	MLKL_WT	MLKL_WT	234	376	230	372	133	DSS	0.05	IMPACT	7
SVPSEKLTTAMNR-LSDVWKELSLLLQVEQR-a6-b9	MLKL_WT	MLKL_WT	61	117	57	113	133	DSS	0.05	IMPACT	8
EKTDR-VKSTAYLSPQELEDVFYQYDVK-a3-b2	MLKL_WT	MLKL_WT	372	376	368	372	133	DSS	0.05	IMPACT	8
LSTFSK-DLTLGKR-a6-b6	MLKL_WT	MLKL_WT	475	309	471	305	133	DSS	0.05	IMPACT	8
GAMGSENLK-KLQAGSIAIVR-a1-b1	MLKL_WT	MLKL_WT	1	238	-3	234	133	DSS	0.05	QE	1
EIKETLR-QYLPPKCMQEIPQEQIK-a3-b6	MLKL_WT	MLKL_WT	177	187	173	183	133	DSS	0.05	QE	1
EIKTMK-MPVSPISQGASWAQEDQQDADEDRR-a3-b11	MLKL_WT	MLKL_WT	256	136	252	132	133	DSS	0.05	QE	1
EIKTMK-KTQTSMSLGTTR-a3-b2	MLKL_WT	MLKL_WT	256	359	252	355	133	DSS	0.05	QE	1
KTQTSMSLGTTR-QTFNKEIKTMK-a2-b8	MLKL_WT	MLKL_WT	359	256	355	252	133	DSS	0.05	QE	1
EKTDR-APVAIKVFK-a2-b6	MLKL_WT	MLKL_WT	371	234	367	230	133	DSS	0.05	QE	2
EIKETLR-EIKETLR-a3-b5	MLKL_WT	MLKL_WT	177	179	173	175	133	DSS	0.05	QE	3
EIKETLR-EIKETLR-a3-b3	MLKL_WT	MLKL_WT	177	177	173	173	133	DSS	0.05	QE	4
EKTDRVK-STAYLSPQELEDVFYQYDVK-a2-b1	MLKL_WT	MLKL_WT	371	377	367	373	133	DSS	0.05	QE	4
KTQTSMSLGTTR-QYLPPKCMQEIPQEQIK-a2-b6	MLKL_WT	MLKL_WT	359	187	355	183	133	DSS	0.05	QE	6
EKTDR-GEYHRAPVAIKVFK-a2-b11	MLKL_WT	MLKL_WT	371	234	367	230	133	DSS	0.05	QE	6
EKTDRVK-STAYLSPQELEDVFYQYDVK-a2-b1	MLKL_WT	MLKL_WT	371	377	367	373	133	DSS	0.05	QE	7
EKTDRVK-STAYLSPQELEDVFYQYDVK-a2-b1	MLKL_WT	MLKL_WT	371	377	367	373	133	DSS	0.05	QE	8
GAMGSENLK-GAMGSENLK-a1-b1	MLKL_WT	MLKL_WT	1	1	-3	-3	133	DSS	0.05	QE	9
EKTDR-APVAIKVFK-a2-b6	MLKL_WT	MLKL_WT	371	234	367	230	133	DSS	0.05	QE	10
SVPSEKLTTAMNR-LSDVWKELSLLLQVEQR-a1-b6	MLKL_WT	MLKL_WT	56	114	52	110	132	DSS	0.05	IMPACT	2
EIKTMK-KFESPNILR-a3-b1	MLKL_WT	MLKL_WT	256	260	252	256	132	DSS	0.05	QE	1
KFESPNILR-QTFNKEIKTMK-a1-b5	MLKL_WT	MLKL_WT	260	253	256	249	132	DSS	0.05	QE	1
GAMGSENLK-GAMGSENLK-a1-b1	MLKL_WT	MLKL_WT	1	1	-3	-3	132	DSS	0.05	QE	7
DNEKIEASLR-KTQTSMSLGTTR-a4-b2	MLKL_WT	MLKL_WT	161	359	157	355	132	DSS	0.05	QE	8
EIKTMK-KTQTSMSLGTTR-a3-b2	MLKL_WT	MLKL_WT	256	359	252	355	132	DSS	0.05	QE	10
KLQAGSIAIVR-KTQTSMSLGTTR-a1-b1	MLKL_WT	MLKL_WT	238	358	234	354	131	DSS	0.05	IMPACT	7
DLTLGKR-DLTLGKR-a6-b6	MLKL_WT	MLKL_WT	309	309	305	305	131	DSS	0.05	IMPACT	7
EKTDR-APVAIKVFK-a2-b6	MLKL_WT	MLKL_WT	371	234	367	230	131	DSS	0.05	IMPACT	8
DLTLGK-IFGICIDETVTPPQFSIVMEYCELGTLRELLDREK-a3-b35	MLKL_WT	MLKL_WT	306	303	302	299	131	DSS	0.05	QE	1
KLVAVKR-GAMGSENLK-a1-b1	MLKL_WT	MLKL_WT	426	1	422	-3	131	DSS	0.05	QE	2
GAMGSENLK-VLGLIKPLEMLQDQGK-a5-b6	MLKL_WT	MLKL_WT	5	44	1	40	131	DSS	0.05	QE	4
EIKTMK-KTQTSMSLGTTR-a3-b2	MLKL_WT	MLKL_WT	256	359	252	355	131	DSS	0.05	QE	5
QTFNKEIK-KLQAGSIAIVR-a5-b1	MLKL_WT	MLKL_WT	253	238	249	234	131	DSS	0.05	QE	8
KTQTSMSLGTTR-QTFNKEIKTMK-a2-b5	MLKL_WT	MLKL_WT	359	253	355	249	131	DSS	0.05	QE	8
KTQTSMSLGTTR-QYLPPKCMQEIPQEQIK-a1-b6	MLKL_WT	MLKL_WT	358	187	354	183	131	DSS	0.05	QE	9
KFESPNILR-KTQTSMSLGTTR-a1-b2	MLKL_WT	MLKL_WT	260	359	256	355	131	DSS	0.05	QE	10
LSTFSK-DLTLGKR-a6-b6	MLKL_WT	MLKL_WT	475	309	471	305	130	DSS	0.05	IMPACT	7
GAMGSENLK-FKAALEEANGEIEK-a5-b2	MLKL_WT	MLKL_WT	5	70	1	66	130	DSS	0.05	IMPACT	8
CEEMKYCK-DNEKIEASLR-a5-b4	MLKL_WT	MLKL_WT	26	161	22	157	130	DSS	0.05	QE	1
APVAIKVFK-ENEVSTLYKGEYHR-a6-b12	MLKL_WT	MLKL_WT	234	226	230	222	130	DSS	0.05	QE	1
EKDLTLGK-IFGICIDETVTPPQFSIVMEYCELGTLRELLDR-a2-b21	MLKL_WT	MLKL_WT	303	289	299	285	130	DSS	0.05	QE	1
SNICR-FLTASQDKILFKDVNR-a1-b8	MLKL_WT	MLKL_WT	87	99	83	95	130	DSS	0.05	QE	3
EIKTMK-KLQAGSIAIVR-a3-b1	MLKL_WT	MLKL_WT	256	238	252	234	130	DSS	0.05	QE	3
GAMGSENLK-SVPSEKLTTAMNR-a1-b4	MLKL_WT	MLKL_WT	1	59	-3	55	130	DSS	0.05	QE	8
GAMGSENLK-KTQTSMSLGTTR-a1-b2	MLKL_WT	MLKL_WT	1	359	-3	355	130	DSS	0.05	QE	8
GAMGSENLK-FKAALEEANGEIEKFSNR-a5-b2	MLKL_WT	MLKL_WT	5	70	1	66	130	DSS	0.05	QE	8
APVAIKVFKK-TQTSMSLGTTR-a9-b1	MLKL_WT	MLKL_WT	237	359	233	355	130	DSS	0.05	QE	10
EKTDRVK-STAYLSPQELEDVFYQYDVK-a2-b1	MLKL_WT	MLKL_WT	371	377	367	373	129	DSS	0.05	IMPACT	2
KLSDVWK-STAYLSPQELEDVFYQYDVK-a1-b2	MLKL_WT	MLKL_WT	108	378	104	374	129	DSS	0.05	IMPACT	4
APVAIKVFK-VKSTAYLSPQELEDVFYQYDVK-a6-b2	MLKL_WT	MLKL_WT	234	376	230	372	129	DSS	0.05	IMPACT	8
TQTSMSLGTTR-LHHSEAPELHGKIRSSNFLVTQGYQVK-a1-b12	MLKL_WT	MLKL_WT	359	335	355	331	129	DSS	0.05	QE	1
KFESPNILR-KTQTSMSLGTTR-a1-b2	MLKL_WT	MLKL_WT	260	359	256	355	129	DSS	0.05	QE	3
SNICR-KLQAGSIAIVR-a1-b1	MLKL_WT	MLKL_WT	87	238	83	234	129	DSS	0.05	QE	4
QTFNKEIK-KLQAGSIAIVR-a5-b1	MLKL_WT	MLKL_WT	253	238	249	234	129	DSS	0.05	QE	4
SNICR-FLTASQDKILFK-a1-b8	MLKL_WT	MLKL_WT	87	99	83	95	129	DSS	0.05	QE	7
KLQAGSIAIVR-QYLPPKCMQEIPQEQIK-a1-b6	MLKL_WT	MLKL_WT	238	187	234	183	129	DSS	0.05	QE	7
EKTDR-GEYHRAPVAIKVFK-a2-b11	MLKL_WT	MLKL_WT	371	234	367	230	129	DSS	0.05	QE	7
GAMGSENLK-QTFNKEIK-a1-b5	MLKL_WT	MLKL_WT	1	253	-3	249	129	DSS	0.05	QE	9
EKTDRVK-STAYLSPQELEDVFYQYDVK-a2-b1	MLKL_WT	MLKL_WT	371	377	367	373	129	DSS	0.05	QE	10
EKTDRVK-STAYLSPQELEDVFYQYDVK-a2-b1	MLKL_WT	MLKL_WT	371	377	367	373	128	DSS	0.05	IMPACT	4
GAMGSENLK-VLGLIKPLEMLQDQGKR-a1-b16	MLKL_WT	MLKL_WT	1	54	-3	50	128	DSS	0.05	IMPACT	7
KLQAGSIAIVR-KTQTSMSLGTTR-a1-b2	MLKL_WT	MLKL_WT	238	359	234	355	128	DSS	0.05	IMPACT	8
SNICR-FLTASQDKILFKDVNRK-a1-b8	MLKL_WT	MLKL_WT	87	99	83	95	128	DSS	0.05	QE	1
KLQAGSIAIVR-DNEKIEASLR-a1-b4	MLKL_WT	MLKL_WT	238	161	234	157	128	DSS	0.05	QE	3
EIKTMK-CMQEIPQEQIKEIK-a3-b11	MLKL_WT	MLKL_WT	256	198	252	194	128	DSS	0.05	QE	3
SNICR-DNEKIEASLR-a1-b4	MLKL_WT	MLKL_WT	87	161	83	157	128	DSS	0.05	QE	5
EKTDR-KTQTSMSLGTTR-a2-b1	MLKL_WT	MLKL_WT	371	358	367	354	128	DSS	0.05	QE	5
CEEMKYCK-DNEKIEASLR-a5-b4	MLKL_WT	MLKL_WT	26	161	22	157	128	DSS	0.05	QE	9
EIKETLR-KTQTSMSLGTTR-a3-b2	MLKL_WT	MLKL_WT	177	359	173	355	128	DSS	0.05	QE	9
FLTASQDK-ILFKDVNR-a5-b4	MLKL_WT	MLKL_WT	96	103	92	99	127	DSS	0.05	IMPACT	2
KLSDVWK-STAYLSPQELEDVFYQYDVK-a1-b1	MLKL_WT	MLKL_WT	108	377	104	373	127	DSS	0.05	IMPACT	2
KLQAGSIAIVR-KTQTSMSLGTTR-a1-b1	MLKL_WT	MLKL_WT	238	358	234	354	127	DSS	0.05	IMPACT	2
EKTDR-APVAIKVFK-a2-b6	MLKL_WT	MLKL_WT	371	234	367	230	127	DSS	0.05	IMPACT	2
KLVAVKR-GAMGSENLK-a1-b1	MLKL_WT	MLKL_WT	426	1	422	-3	127	DSS	0.05	IMPACT	2
GAMGSENLK-GAMGSENLK-a1-b1	MLKL_WT	MLKL_WT	1	1	-3	-3	127	DSS	0.05	IMPACT	4
EKTDR-VKSTAYLSPQELEDVFYQYDVK-a2-b2	MLKL_WT	MLKL_WT	371	376	367	372	127	DSS	0.05	IMPACT	7
KTQTSMSLGTTR-QTFNKEIKTMK-a2-b5	MLKL_WT	MLKL_WT	359	253	355	249	127	DSS	0.05	QE	1
EKTDRVK-KLQAGSIAIVR-a2-b1	MLKL_WT	MLKL_WT	371	238	367	234	127	DSS	0.05	QE	1
APVAIKVFK-VKSTAYLSPQELEDVFYQYDVK-a6-b2	MLKL_WT	MLKL_WT	234	376	230	372	127	DSS	0.05	QE	2
EIKETLR-KTQTSMSLGTTR-a3-b2	MLKL_WT	MLKL_WT	177	359	173	355	127	DSS	0.05	QE	3
GAMGSENLK-HIITLGQVIHK-a9-b4	MLKL_WT	MLKL_WT	9	13	5	9	127	DSS	0.05	QE	4
LSTFSK-DLTLGKR-a6-b3	MLKL_WT	MLKL_WT	475	306	471	302	127	DSS	0.05	QE	4
EIKTMK-KLQAGSIAIVR-a3-b1	MLKL_WT	MLKL_WT	256	238	252	234	127	DSS	0.05	QE	10
KLSDVWK-STAYLSPQELEDVFYQYDVK-a1-b1	MLKL_WT	MLKL_WT	108	377	104	373	126	DSS	0.05	IMPACT	7
EKTDR-APVAIKVFK-a3-b6	MLKL_WT	MLKL_WT	372	234	368	230	126	DSS	0.05	QE	2
KLSDVWK-KTQTSMSLGTTR-a3-b1	MLKL_WT	MLKL_WT	110	358	106	354	126	DSS	0.05	QE	3
EKTDRVK-STAYLSPQELEDVFYQYDVK-a2-b1	MLKL_WT	MLKL_WT	371	377	367	373	126	DSS	0.05	QE	3
EKTDR-VKSTAYLSPQELEDVFYQYDVK-a2-b2	MLKL_WT	MLKL_WT	371	376	367	372	126	DSS	0.05	QE	4
GAMGSENLK-KLQAGSIAIVR-a1-b1	MLKL_WT	MLKL_WT	1	238	-3	234	126	DSS	0.05	QE	5
APVAIKVFKK-TQTSMSLGTTR-a9-b1	MLKL_WT	MLKL_WT	237	359	233	355	125	DSS	0.05	QE	2
GAMGSENLK-FKAALEEANGEIEK-a9-b2	MLKL_WT	MLKL_WT	9	70	5	66	125	DSS	0.05	QE	4
QTFNKEIK-KTQTSMSLGTTR-a5-b2	MLKL_WT	MLKL_WT	253	359	249	355	125	DSS	0.05	QE	7
EKTDRVK-APVAIKVFK-a2-b6	MLKL_WT	MLKL_WT	371	234	367	230	125	DSS	0.05	QE	8
EIKTMK-KLQAGSIAIVR-a3-b1	MLKL_WT	MLKL_WT	256	238	252	234	125	DSS	0.05	QE	9
KTQTSMSLGTTR-QTFNKEIKTMK-a2-b5	MLKL_WT	MLKL_WT	359	253	355	249	125	DSS	0.05	QE	9
SVPSEKLTTAMNR-LSDVWKELSLLLQVEQR-a1-b6	MLKL_WT	MLKL_WT	56	114	52	110	124	DSS	0.05	IMPACT	7
FLTASQDK-ILFKDVNR-a5-b4	MLKL_WT	MLKL_WT	96	103	92	99	124	DSS	0.05	IMPACT	7
QTFNKEIK-KTQTSMSLGTTR-a5-b2	MLKL_WT	MLKL_WT	253	359	249	355	124	DSS	0.05	QE	3
EIKTMK-KTQTSMSLGTTR-a3-b2	MLKL_WT	MLKL_WT	256	359	252	355	124	DSS	0.05	QE	4
KLVAVKR-GAMGSENLK-a1-b1	MLKL_WT	MLKL_WT	426	1	422	-3	124	DSS	0.05	QE	7
GAMGSENLK-HIITLGQVIHKR-a9-b4	MLKL_WT	MLKL_WT	9	13	5	9	124	DSS	0.05	QE	8
EIKTMK-KLQAGSIAIVR-a3-b1	MLKL_WT	MLKL_WT	256	238	252	234	124	DSS	0.05	QE	8
KTQTSMSLGTTR-LHHSEAPELHGKIR-a2-b12	MLKL_WT	MLKL_WT	359	335	355	331	124	DSS	0.05	QE	9
LVAVKR-GAMGSENLK-a5-b1	MLKL_WT	MLKL_WT	431	1	427	-3	124	DSS	0.05	QE	9
EIKETLR-EIKETLR-a3-b3	MLKL_WT	MLKL_WT	177	177	173	173	124	DSS	0.05	QE	10
QTFNKEIK-KLQAGSIAIVR-a5-b1	MLKL_WT	MLKL_WT	253	238	249	234	123	DSS	0.05	QE	3
KLSDVWK-APVAIKVFK-a3-b6	MLKL_WT	MLKL_WT	110	234	106	230	123	DSS	0.05	QE	7
EIKETLR-KTQTSMSLGTTR-a3-b2	MLKL_WT	MLKL_WT	177	359	173	355	123	DSS	0.05	QE	8
EIKTMK-KTQTSMSLGTTR-a3-b2	MLKL_WT	MLKL_WT	256	359	252	355	123	DSS	0.05	QE	8
KFESPNILR-KTQTSMSLGTTR-a1-b2	MLKL_WT	MLKL_WT	260	359	256	355	123	DSS	0.05	QE	8
CEEMKYCK-DNEKIEASLR-a5-b4	MLKL_WT	MLKL_WT	26	161	22	157	123	DSS	0.05	QE	10
APVAIKVFK-VKSTAYLSPQELEDVFYQYDVK-a6-b2	MLKL_WT	MLKL_WT	234	376	230	372	123	DSS	0.05	QE	10
GAMGSENLK-SVPSEKLTTAMNR-a1-b4	MLKL_WT	MLKL_WT	1	59	-3	55	122	DSS	0.05	IMPACT	7
EKTDR-VKSTAYLSPQELEDVFYQYDVK-a3-b2	MLKL_WT	MLKL_WT	372	376	368	372	122	DSS	0.05	IMPACT	7
APVAIKVFK-VKSTAYLSPQELEDVFYQYDVK-a6-b2	MLKL_WT	MLKL_WT	234	376	230	372	122	DSS	0.05	QE	4
EKTDR-ELSLLLQVEQR-a2-b3	MLKL_WT	MLKL_WT	371	117	367	113	122	DSS	0.05	QE	7
EIKETLR-TMKKFESPNILR-a3-b1	MLKL_WT	MLKL_WT	177	257	173	253	122	DSS	0.05	QE	9
EIKTMK-KTQTSMSLGTTR-a3-b2	MLKL_WT	MLKL_WT	256	359	252	355	122	DSS	0.05	QE	9
KTQTSMSLGTTR-QTFNKEIKTMK-a2-b8	MLKL_WT	MLKL_WT	359	256	355	252	122	DSS	0.05	QE	9
KLQAGSIAIVR-KTQTSMSLGTTR-a1-b5	MLKL_WT	MLKL_WT	238	362	234	358	122	DSS	0.05	QE	10
EKTDRVK-STAYLSPQELEDVFYQYDVK-a2-b1	MLKL_WT	MLKL_WT	371	377	367	373	121	DSS	0.05	IMPACT	7
EKTDR-VKSTAYLSPQELEDVFYQYDVK-a2-b4	MLKL_WT	MLKL_WT	371	378	367	374	121	DSS	0.05	IMPACT	7
CEEMKYCKK-LSDVWKELSLLLQVEQR-a5-b6	MLKL_WT	MLKL_WT	26	114	22	110	121	DSS	0.05	QE	3
EKTDR-VKSTAYLSPQELEDVFYQYDVK-a2-b2	MLKL_WT	MLKL_WT	371	376	367	372	121	DSS	0.05	QE	3
GAMGSENLK-SVPSEKLTTAMNR-a1-b4	MLKL_WT	MLKL_WT	1	59	-3	55	121	DSS	0.05	QE	5
KLSDVWK-APVAIKVFK-a3-b6	MLKL_WT	MLKL_WT	110	234	106	230	121	DSS	0.05	QE	9
LEINMKEIK-KTQTSMSLGTTR-a6-b2	MLKL_WT	MLKL_WT	174	359	170	355	121	DSS	0.05	QE	10
LSTFSK-DLTLGKR-a6-b6	MLKL_WT	MLKL_WT	475	309	471	305	121	DSS	0.05	QE	10
GAMGSENLK-GAMGSENLK-a1-b1	MLKL_WT	MLKL_WT	1	1	-3	-3	120	DSS	0.05	IMPACT	7
QTFNKEIK-KTQTSMSLGTTR-a5-b2	MLKL_WT	MLKL_WT	253	359	249	355	120	DSS	0.05	QE	5
KLSDVWK-APVAIKVFK-a3-b6	MLKL_WT	MLKL_WT	110	234	106	230	120	DSS	0.05	QE	10
EKTDR-APVAIKVFK-a2-b6	MLKL_WT	MLKL_WT	371	234	367	230	119	DSS	0.05	IMPACT	7
GAMGSENLK-SVPSEKLTTAMNR-a1-b9	MLKL_WT	MLKL_WT	1	64	-3	60	119	DSS	0.05	QE	3
GEYHR-RLEINMKEIKETLR-a3-b7	MLKL_WT	MLKL_WT	226	174	222	170	119	DSS	0.05	QE	3
TQTSMSLGTTR-QTFNKEIKTMKK-a3-b5	MLKL_WT	MLKL_WT	361	253	357	249	119	DSS	0.05	QE	3
CEEMKYCKK-LSDVWKELSLLLQVEQR-a5-b6	MLKL_WT	MLKL_WT	26	114	22	110	119	DSS	0.05	QE	10
LTTAMNR-KTQTSMSLGTTR-a3-b1	MLKL_WT	MLKL_WT	64	358	60	354	119	DSS	0.05	QE	10
KLQAGSIAIVR-KTQTSMSLGTTR-a1-b2	MLKL_WT	MLKL_WT	238	359	234	355	119	DSS	0.05	QE	10
DLTLGKR-KLSTFSK-a6-b7	MLKL_WT	MLKL_WT	309	475	305	471	119	DSS	0.05	QE	10
CEEMKYCK-DNEKIEASLR-a5-b4	MLKL_WT	MLKL_WT	26	161	22	157	118	DSS	0.05	QE	3
EIKTMK-MPVSPISQGASWAQEDQQDADEDR-a6-b7	MLKL_WT	MLKL_WT	259	132	255	128	118	DSS	0.05	QE	3
EKTDRVK-APVAIKVFK-a2-b6	MLKL_WT	MLKL_WT	371	234	367	230	118	DSS	0.05	QE	3
EKTDR-APVAIKVFK-a2-b6	MLKL_WT	MLKL_WT	371	234	367	230	118	DSS	0.05	QE	5
GAMGSENLK-KTQTSMSLGTTR-a1-b2	MLKL_WT	MLKL_WT	1	359	-3	355	117	DSS	0.05	QE	3
KTQTSMSLGTTR-QTFNKEIKTMK-a2-b5	MLKL_WT	MLKL_WT	359	253	355	249	117	DSS	0.05	QE	3
CEEMKYCK-KLSDVWKELSLLLQVEQR-a5-b3	MLKL_WT	MLKL_WT	26	110	22	106	117	DSS	0.05	QE	10
EIKETLR-EIKETLR-a3-b3	MLKL_WT	MLKL_WT	177	177	173	173	115	DSS	0.05	IMPACT	5
DNEKIEASLR-CEEMKYCKK-a4-b5	MLKL_WT	MLKL_WT	161	26	157	22	114	DSS	0.05	QE	3
QYLPPKCMQEIPQEQIK-QYLPPKCMQEIPQEQIK-a6-b6	MLKL_WT	MLKL_WT	187	187	183	183	114	DSS	0.05	QE	3
EIKTMK-KFESPNILR-a3-b1	MLKL_WT	MLKL_WT	256	260	252	256	114	DSS	0.05	QE	3
KFESPNILR-QYLPPKCMQEIPQEQIK-a1-b6	MLKL_WT	MLKL_WT	260	187	256	183	114	DSS	0.05	QE	3
KLSDVWK-APVAIKVFK-a3-b6	MLKL_WT	MLKL_WT	110	234	106	230	112	DSS	0.05	QE	3
KTQTSMSLGTTR-QYLPPKCMQEIPQEQIK-a1-b6	MLKL_WT	MLKL_WT	358	187	354	183	112	DSS	0.05	QE	3
EKTDR-KTQTSMSLGTTR-a2-b2	MLKL_WT	MLKL_WT	371	359	367	355	112	DSS	0.05	QE	5
CEEMKYCK-KLSDVWKELSLLLQVEQR-a5-b3	MLKL_WT	MLKL_WT	26	110	22	106	111	DSS	0.05	QE	3
EIKTMKK-KTQTSMSLGTTR-a3-b2	MLKL_WT	MLKL_WT	256	359	252	355	111	DSS	0.05	QE	3
KLQAGSIAIVR-KTQTSMSLGTTR-a1-b2	MLKL_WT	MLKL_WT	238	359	234	355	110	DSS	0.05	IMPACT	5
GAMGSENLK-HIITLGQVIHKR-a9-b4	MLKL_WT	MLKL_WT	9	13	5	9	110	DSS	0.05	QE	3
KTQTSMSLGTTR-VKSTAYLSPQELEDVFYQYDVK-a2-b2	MLKL_WT	MLKL_WT	359	376	355	372	110	DSS	0.05	QE	3
GAMGSENLK-VLGLIKPLEMLQDQGKR-a1-b16	MLKL_WT	MLKL_WT	1	54	-3	50	105	DSS	0.05	IMPACT	5
QTFNKEIK-KTQTSMSLGTTR-a5-b2	MLKL_WT	MLKL_WT	253	359	249	355	103	DSS	0.05	IMPACT	5
EKTDR-APVAIKVFK-a2-b6	MLKL_WT	MLKL_WT	371	234	367	230	102	DSS	0.05	IMPACT	5
FLTASQDK-ILFKDVNR-a5-b4	MLKL_WT	MLKL_WT	96	103	92	99	101	DSS	0.05	IMPACT	5
EIKTMK-KTQTSMSLGTTR-a4-b1	MLKL_WT	MLKL_WT	257	358	253	354	99	DSS	0.05	IMPACT	5
SNICR-DNEKIEASLR-a1-b4	MLKL_WT	MLKL_WT	87	161	83	157	98	DSS	0.05	IMPACT	5
LSTFSK-DLTLGKR-a6-b6	MLKL_WT	MLKL_WT	475	309	471	305	96	DSS	0.05	IMPACT	5
EKTDR-KLQAGSIAIVR-a3-b1	MLKL_WT	MLKL_WT	372	238	368	234	93	DSS	0.05	IMPACT	5
KLQAGSIAIVR-KTQTSMSLGTTR-a1-b1	MLKL_WT	MLKL_WT	238	358	234	354	92	DSS	0.05	IMPACT	5
EIKTMK-KTQTSMSLGTTR-a3-b2	MLKL_WT	MLKL_WT	256	359	252	355	92	DSS	0.05	IMPACT	5
EIKTMKK-TQTSMSLGTTR-a6-b1	MLKL_WT	MLKL_WT	259	359	255	355	92	DSS	0.05	IMPACT	5
QTFNKEIK-KTQTSMSLGTTR-a2-b1	MLKL_WT	MLKL_WT	250	358	246	354	90	DSS	0.05	IMPACT	5
GAMGSENLK-GAMGSENLK-a1-b1	MLKL_WT	MLKL_WT	1	1	-3	-3	89	DSS	0.05	IMPACT	5
GAMGSENLK-FKAALEEANGEIEK-a5-b2	MLKL_WT	MLKL_WT	5	70	1	66	88	DSS	0.05	IMPACT	5
KTQTSMSLGTTR-KTQTSMSLGTTR-a1-b1	MLKL_WT	MLKL_WT	358	358	354	354	87	DSS	0.05	IMPACT	5
GAMGSENLK-VLGLIKPLEMLQDQGKR-a5-b16	MLKL_WT	MLKL_WT	5	54	1	50	86	DSS	0.05	IMPACT	5
APVAIKVFKK-TQTSMSLGTTR-a9-b1	MLKL_WT	MLKL_WT	237	359	233	355	85	DSS	0.05	IMPACT	5
GAMGSENLK-FKAALEEANGEIEK-a1-b2	MLKL_WT	MLKL_WT	1	70	-3	66	84	DSS	0.05	IMPACT	5
